# Supplementary material for: Crystal structure of (Z)-ethyl 3-[2-(5-methyl-7-nitro-1H-indole-2-carbon­yl)hydrazinyl­idene]butano­ate
Source: Acta Crystallogr E Crystallogr Commun. 2015 Aug 22;71(Pt 9):o684–5. doi: 10.1107/S2056989015015054 (PMC4555398; doi:10.1107/S2056989015015054)
Supplement: Supplementary file 1 [file e-71-0o684-sup1.cif]

##############################################################################
#                                                                            #
# This CIF contains the data in a paper accepted for publication in          #
# Acta Crystallographica Section E. It conforms to the requirements of       #
# Notes for Authors for Acta Crystallographica Section E, and has been       #
# peer reviewed under the auspices of the IUCr Commission on Journals.       #
#                                                                            #
# Full details of the Crystallographic Information File format               #
# are given in the paper "The Crystallographic Information File (CIF):       #
# a New Standard Archive File for Crystallography" by S. R. Hall, F. H.      #
# Allen and I. D. Brown [Acta Cryst. (1991), A47, 655-685].                  #
#                                                                            #
# The current version of the core CIF dictionary is obtainable from          #
# ftp://ftp.iucr.org/pub/cif_core.dic.                                       #
#                                                                            #
# Software is freely available for graphical display of the structure(s)     #
# in this CIF. For information consult the CIF software page                 #
# http://www.iucr.org/resources/cif/software.                                #
#                                                                            #
# This file may be used for bona fide research purposes within the           #
# scientific community so long as proper attribution is given to the journal # 
# article from which it was obtained.                                        #
#                                                                            #
##############################################################################
data_I
_audit_creation_method     SHELXL-97
_journal_date_recd_electronic     2015-07-22
_journal_date_accepted     2015-08-12
_journal_name_full     'Acta Crystallographica, Section E'
_journal_year     2015
_journal_volume     71
_journal_issue      9
_journal_page_first     o684
_journal_page_last     o685
_journal_paper_category     HO
_journal_paper_doi     10.1107/S2056989015015054
_journal_coeditor_code     TK5378
_publ_contact_author_name     'Salaheddine Guesmi'
_publ_contact_author_address
;\
Laboratoire de Chimie de Coordination et d'Analytique (LCCA), Facult\'e des \
Sciences, Universit\'e Chouaib Doukkali, BP 20, M-24000 El Jadida, Morocco
;
_publ_contact_author_email     'salaheddine_guesmi@yahoo.fr'
_publ_contact_author_fax     '212 537 77 54 40'
_publ_contact_author_phone     '212 537 77 54 40'
_publ_section_title
;
Crystal structure of (<i>Z</i>)-ethyl
3-[2-(5-methyl-7-nitro-1<i>H</i>-indole-2-carbonyl)hydrazinylidene]butanoate
;
loop_
    _publ_author_name
    _publ_author_address
    'Errossafi, Amal'
;\
Laboratoire de chimie bioorganique, Facult\'e des Sciences, Universit\'e \
Chouaib Doukkali, BP 20, M-24000 El Jadida, Morocco
;
    'El Kihel, Abdellatif'
;\
Laboratoire de chimie bioorganique, Facult\'e des Sciences, Universit\'e \
Chouaib Doukkali, BP 20, M-24000 El Jadida, Morocco
;
    'Guesmi, Salaheddine'
;
Laboratoire de Chimie de Coordination et d'Analytique (LCCA),
Facult\'e des Sciences, Universit\'e Chouaib Doukkali, BP 20,
M-24000 El Jadida, Morocco
;
    'Saadi, Mohamed'
;
Laboratoire de Chimie du Solide Appliqu\'ee,
Facult\'e des Sciences, Universit\'e Mohammed V
Avenue Ibn Battouta, BP 1014, Rabat, Morocco
;
    'El Ammari, Lahcen'
;
Laboratoire de Chimie du Solide Appliqu\'ee,
Facult\'e des Sciences, Universit\'e Mohammed V
Avenue Ibn Battouta, BP 1014, Rabat, Morocco
;
_database_code_depnum_ccdc_archive     'CCDC 1418363'
_chemical_name_systematic
;
(<i>Z</i>)-Ethyl
3-[2-(5-methyl-7-nitro-1<i>H</i>-indole-2-carbonyl)hydrazinylidene]butanoate
;
_chemical_name_common     ?
_chemical_formula_moiety     'C16 H18 N4 O5'
_chemical_formula_sum     'C16 H18 N4 O5'
_chemical_formula_iupac     'C16 H18 N4 O5'
_chemical_formula_weight     346.34
_chemical_melting_point     ?
_space_group_crystal_system     triclinic
_space_group_name_H-M_alt     'P -1'
_space_group_name_Hall     '-P 1'
loop_
    _symmetry_equiv_pos_as_xyz
    'x, y, z'
    '-x, -y, -z'
_cell_length_a     8.4716(9)
_cell_length_b     8.4722(7)
_cell_length_c     13.0971(9)
_cell_angle_alpha     108.695(4)
_cell_angle_beta     91.865(4)
_cell_angle_gamma     106.886(4)
_cell_volume     843.80(13)
_cell_formula_units_Z     2
_cell_measurement_reflns_used     3676
_cell_measurement_theta_min     2.537
_cell_measurement_theta_max     27.096
_cell_measurement_temperature     296(2)
_exptl_crystal_description     block
_exptl_crystal_colour     Yellow
_exptl_crystal_size_max     0.35
_exptl_crystal_size_mid     0.30
_exptl_crystal_size_min     0.27
_exptl_crystal_density_diffrn     1.363
_exptl_crystal_F_000     364
_exptl_absorpt_coefficient_mu     0.103
_exptl_absorpt_correction_type     multi-scan
_exptl_absorpt_process_details
;
(SADABS; Bruker, 2009)
;
_exptl_absorpt_correction_T_min     0.5888
_exptl_absorpt_correction_T_max     0.7455
_exptl_special_details     ?
_diffrn_ambient_temperature     296(2)
_diffrn_radiation_type     MoK\a
_diffrn_radiation_wavelength     0.71073
_diffrn_radiation_source     'fine-focus sealed tube'
_diffrn_radiation_monochromator     graphite
_diffrn_measurement_device_type     'Bruker X8 APEX'
_diffrn_measurement_method     '\f and \w scans'
_diffrn_reflns_number     18286
_diffrn_reflns_av_R_equivalents     0.0328
_diffrn_reflns_av_sigmaI/netI     0.0243
_diffrn_reflns_theta_min     2.54
_diffrn_reflns_theta_max     27.10
_diffrn_reflns_theta_full     27.10
_diffrn_measured_fraction_theta_max     0.992
_diffrn_measured_fraction_theta_full     0.992
_diffrn_reflns_limit_h_min     -10
_diffrn_reflns_limit_h_max     10
_diffrn_reflns_limit_k_min     -10
_diffrn_reflns_limit_k_max     10
_diffrn_reflns_limit_l_min     -16
_diffrn_reflns_limit_l_max     16
_refine_special_details
;
Refinement of <i>F</i>^2^ against all reflections. The weighted <i>R</i>-factor
<i>wR</i> and goodness of fit <i>S</i> are based on <i>F</i>^2^, conventional
<i>R</i>-factors <i>R</i> are based on <i>F</i>, with <i>F</i> set to zero for
negative <i>F</i>^2^. The threshold expression of <i>F</i>^2^ >
\s(<i>F</i>^2^) is used only for calculating <i>R</i>-factors(gt) <i>etc</i>.
and is not relevant to the choice of reflections for refinement.
<i>R</i>-factors based on <i>F</i>^2^ are statistically about twice as large
as those based on <i>F</i>, and <i>R</i>- factors based on all data will be
even larger.
;
_reflns_number_total     3676
_reflns_number_gt     3120
_reflns_threshold_expression     I>2sigma(I)
_refine_ls_structure_factor_coef     Fsqd
_refine_ls_matrix_type     full
_refine_ls_R_factor_all     0.0514
_refine_ls_R_factor_gt     0.0430
_refine_ls_wR_factor_gt     0.1163
_refine_ls_wR_factor_ref     0.1235
_refine_ls_goodness_of_fit_ref     1.067
_refine_ls_restrained_S_all     1.067
_refine_ls_number_reflns     3676
_refine_ls_number_parameters     226
_refine_ls_number_restraints     0
_refine_ls_hydrogen_treatment     constr
_refine_ls_weighting_scheme     calc
_refine_ls_weighting_details
         'calc w=1/[\s^2^(Fo^2^)+(0.0590P)^2^+0.3197P] where P=(Fo^2^+2Fc^2^)/3'
_atom_sites_solution_hydrogens     geom
_atom_sites_solution_primary     direct
_atom_sites_solution_secondary     difmap
_refine_ls_shift/su_max     0.000
_refine_ls_shift/su_mean     0.000
_refine_diff_density_max     0.303
_refine_diff_density_min     -0.241
_refine_ls_extinction_method     none
_refine_ls_extinction_coef     ?
loop_
    _atom_type_symbol
    _atom_type_description
    _atom_type_scat_dispersion_real
    _atom_type_scat_dispersion_imag
    _atom_type_scat_source
    'C' 'C' 0.0033 0.0016
                         'International Tables Vol C Tables 4.2.6.8 and 6.1.1.4'
    'H' 'H' 0.0000 0.0000
                         'International Tables Vol C Tables 4.2.6.8 and 6.1.1.4'
    'N' 'N' 0.0061 0.0033
                         'International Tables Vol C Tables 4.2.6.8 and 6.1.1.4'
    'O' 'O' 0.0106 0.0060
                         'International Tables Vol C Tables 4.2.6.8 and 6.1.1.4'
_computing_data_collection
;
APEX2 (Bruker, 2009)
;
_computing_cell_refinement
;
SAINT (Bruker, 2009)
;
_computing_data_reduction
;
SAINT (Bruker, 2009)
;
_computing_structure_solution
;
SHELXS97 (Sheldrick, 2008)
;
_computing_structure_refinement
;
SHELXL97 (Sheldrick, 2008)
;
_computing_molecular_graphics
;
ORTEP-3 for Windows (Farrugia, 2012)
;
_computing_publication_material
;
PLATON (Spek, 2009) and publCIF (Westrip, 2010)
;
loop_
    _atom_site_type_symbol
    _atom_site_label
    _atom_site_fract_x
    _atom_site_fract_y
    _atom_site_fract_z
    _atom_site_U_iso_or_equiv
    _atom_site_adp_type
    _atom_site_calc_flag
    _atom_site_refinement_flags
    _atom_site_occupancy
    _atom_site_symmetry_multiplicity
    _atom_site_disorder_assembly
    _atom_site_disorder_group
    C C1 0.17198(16) 0.64599(17) 0.94250(11) 0.0241(3) Uani d . 1 1 . .
    C C2 0.12573(17) 0.78350(18) 1.00943(12) 0.0266(3) Uani d . 1 1 . .
    H H2 0.0884 0.8540 0.9793 0.032 Uiso calc R 1 1 . .
    C C3 0.13423(17) 0.81836(18) 1.12214(12) 0.0272(3) Uani d . 1 1 . .
    C C4 0.18973(17) 0.71346(18) 1.16710(11) 0.0265(3) Uani d . 1 1 . .
    H H4 0.1948 0.7356 1.2416 0.032 Uiso calc R 1 1 . .
    C C5 0.23851(16) 0.57373(17) 1.10067(10) 0.0233(3) Uani d . 1 1 . .
    C C6 0.22965(16) 0.54061(16) 0.98701(10) 0.0215(3) Uani d . 1 1 . .
    C C7 0.0821(2) 0.9697(2) 1.19212(14) 0.0366(4) Uani d . 1 1 . .
    H H7A 0.1600 1.0786 1.1935 0.055 Uiso calc R 1 1 . .
    H H7B 0.0803 0.9670 1.2648 0.055 Uiso calc R 1 1 . .
    H H7C -0.0270 0.9596 1.1625 0.055 Uiso calc R 1 1 . .
    C C8 0.30024(17) 0.44531(18) 1.12041(11) 0.0250(3) Uani d . 1 1 . .
    H H8 0.3193 0.4334 1.1875 0.030 Uiso calc R 1 1 . .
    C C9 0.32627(16) 0.34231(17) 1.02184(11) 0.0228(3) Uani d . 1 1 . .
    C C10 0.39564(16) 0.19582(17) 1.00510(10) 0.0227(3) Uani d . 1 1 . .
    C C11 0.39038(17) 0.03684(19) 0.72021(11) 0.0264(3) Uani d . 1 1 . .
    C C12 0.4537(2) -0.1170(2) 0.69488(12) 0.0343(3) Uani d . 1 1 . .
    H H12A 0.5004 -0.1320 0.6280 0.052 Uiso calc R 1 1 . .
    H H12B 0.3634 -0.2211 0.6877 0.052 Uiso calc R 1 1 . .
    H H12C 0.5378 -0.0967 0.7527 0.052 Uiso calc R 1 1 . .
    C C13 0.3494(2) 0.0920(2) 0.62686(12) 0.0360(4) Uani d . 1 1 . .
    H H13A 0.4517 0.1398 0.6004 0.043 Uiso calc R 1 1 . .
    H H13B 0.2990 0.1842 0.6527 0.043 Uiso calc R 1 1 . .
    C C14 0.2322(2) -0.0586(2) 0.53418(12) 0.0394(4) Uani d . 1 1 . .
    C C15 -0.0299(2) -0.2793(3) 0.48056(15) 0.0516(5) Uani d . 1 1 . .
    H H15A 0.0177 -0.3734 0.4529 0.062 Uiso calc R 1 1 . .
    H H15B -0.0586 -0.2445 0.4206 0.062 Uiso calc R 1 1 . .
    C C16 -0.1808(3) -0.3393(3) 0.5309(2) 0.0656(6) Uani d . 1 1 . .
    H H16A -0.2618 -0.4381 0.4773 0.098 Uiso calc R 1 1 . .
    H H16B -0.2271 -0.2453 0.5575 0.098 Uiso calc R 1 1 . .
    H H16C -0.1508 -0.3731 0.5901 0.098 Uiso calc R 1 1 . .
    N N1 0.15863(16) 0.61115(16) 0.82643(10) 0.0296(3) Uani d . 1 1 . .
    N N2 0.28297(14) 0.40043(14) 0.94143(9) 0.0223(2) Uani d . 1 1 . .
    H H2N 0.2888 0.3552 0.8733 0.027 Uiso calc R 1 1 . .
    N N3 0.41081(15) 0.09582(15) 0.90428(9) 0.0247(3) Uani d . 1 1 . .
    H H3N 0.4466 0.0082 0.8968 0.030 Uiso calc R 1 1 . .
    N N4 0.36975(14) 0.13223(15) 0.81339(9) 0.0251(3) Uani d . 1 1 . .
    O O1 0.10064(17) 0.70060(17) 0.78835(10) 0.0465(3) Uani d . 1 1 . .
    O O2 0.20654(16) 0.49110(15) 0.76987(8) 0.0386(3) Uani d . 1 1 . .
    O O3 0.43926(13) 0.16440(13) 1.08520(8) 0.0298(2) Uani d . 1 1 . .
    O O4 0.2639(2) -0.1084(3) 0.44345(11) 0.0763(5) Uani d . 1 1 . .
    O O5 0.08886(16) -0.13058(17) 0.56453(9) 0.0447(3) Uani d . 1 1 . .
loop_
    _atom_site_aniso_label
    _atom_site_aniso_U_11
    _atom_site_aniso_U_22
    _atom_site_aniso_U_33
    _atom_site_aniso_U_12
    _atom_site_aniso_U_13
    _atom_site_aniso_U_23
    C1 0.0223(6) 0.0229(6) 0.0240(6) 0.0050(5) 0.0025(5) 0.0060(5)
    C2 0.0232(7) 0.0218(6) 0.0336(7) 0.0075(5) 0.0029(5) 0.0079(5)
    C3 0.0228(7) 0.0218(6) 0.0312(7) 0.0062(5) 0.0048(5) 0.0023(5)
    C4 0.0260(7) 0.0256(7) 0.0225(6) 0.0069(5) 0.0047(5) 0.0023(5)
    C5 0.0216(6) 0.0228(6) 0.0216(6) 0.0055(5) 0.0030(5) 0.0039(5)
    C6 0.0195(6) 0.0201(6) 0.0215(6) 0.0053(5) 0.0033(5) 0.0037(5)
    C7 0.0363(8) 0.0299(8) 0.0398(8) 0.0162(6) 0.0074(7) 0.0017(6)
    C8 0.0258(7) 0.0269(7) 0.0211(6) 0.0082(5) 0.0035(5) 0.0067(5)
    C9 0.0213(6) 0.0224(6) 0.0229(6) 0.0066(5) 0.0026(5) 0.0057(5)
    C10 0.0217(6) 0.0227(6) 0.0223(6) 0.0067(5) 0.0035(5) 0.0061(5)
    C11 0.0244(7) 0.0314(7) 0.0218(6) 0.0104(6) 0.0030(5) 0.0060(5)
    C12 0.0435(9) 0.0382(8) 0.0241(7) 0.0221(7) 0.0063(6) 0.0061(6)
    C13 0.0445(9) 0.0442(9) 0.0261(7) 0.0230(7) 0.0069(6) 0.0126(6)
    C14 0.0464(10) 0.0562(10) 0.0224(7) 0.0294(8) 0.0039(6) 0.0107(7)
    C15 0.0524(11) 0.0524(11) 0.0374(9) 0.0216(9) -0.0083(8) -0.0040(8)
    C16 0.0566(13) 0.0561(12) 0.0642(14) 0.0105(10) -0.0010(10) 0.0021(11)
    N1 0.0331(7) 0.0295(6) 0.0266(6) 0.0106(5) 0.0026(5) 0.0098(5)
    N2 0.0246(6) 0.0223(5) 0.0190(5) 0.0090(4) 0.0039(4) 0.0042(4)
    N3 0.0292(6) 0.0250(6) 0.0219(6) 0.0137(5) 0.0035(5) 0.0063(5)
    N4 0.0253(6) 0.0290(6) 0.0208(5) 0.0110(5) 0.0022(4) 0.0064(5)
    O1 0.0654(8) 0.0529(7) 0.0374(6) 0.0334(7) 0.0064(6) 0.0237(6)
    O2 0.0557(7) 0.0387(6) 0.0236(5) 0.0232(5) 0.0058(5) 0.0062(5)
    O3 0.0398(6) 0.0314(5) 0.0231(5) 0.0184(5) 0.0058(4) 0.0094(4)
    O4 0.0659(10) 0.1143(14) 0.0251(6) 0.0216(9) 0.0100(6) -0.0011(7)
    O5 0.0476(7) 0.0525(7) 0.0261(5) 0.0178(6) 0.0013(5) 0.0019(5)
_geom_special_details
;
All e.s.d.'s (except the e.s.d. in the dihedral angle between two l.s. planes)
are estimated using the full covariance matrix. The cell e.s.d.'s are taken
into account individually in the estimation of e.s.d.'s in distances, angles
and torsion angles; correlations between e.s.d.'s in cell parameters are only
used when they are defined by crystal symmetry. An approximate (isotropic)
treatment of cell e.s.d.'s is used for estimating e.s.d.'s involving l.s.
planes.
;
loop_
    _geom_bond_atom_site_label_1
    _geom_bond_atom_site_label_2
    _geom_bond_site_symmetry_2
    _geom_bond_distance
    _geom_bond_publ_flag
    C1 C2 . 1.3827(19) ?
    C1 C6 . 1.3943(19) ?
    C1 N1 . 1.4465(18) ?
    C2 C3 . 1.404(2) ?
    C2 H2 . 0.9300 ?
    C3 C4 . 1.385(2) ?
    C3 C7 . 1.5100(19) ?
    C4 C5 . 1.4059(18) ?
    C4 H4 . 0.9300 ?
    C5 C6 . 1.4188(18) ?
    C5 C8 . 1.4234(19) ?
    C6 N2 . 1.3585(16) ?
    C7 H7A . 0.9600 ?
    C7 H7B . 0.9600 ?
    C7 H7C . 0.9600 ?
    C8 C9 . 1.3729(18) ?
    C8 H8 . 0.9300 ?
    C9 N2 . 1.3778(17) ?
    C9 C10 . 1.4803(19) ?
    C10 O3 . 1.2325(16) ?
    C10 N3 . 1.3547(17) ?
    C11 N4 . 1.2793(17) ?
    C11 C12 . 1.496(2) ?
    C11 C13 . 1.505(2) ?
    C12 H12A . 0.9600 ?
    C12 H12B . 0.9600 ?
    C12 H12C . 0.9600 ?
    C13 C14 . 1.510(2) ?
    C13 H13A . 0.9700 ?
    C13 H13B . 0.9700 ?
    C14 O4 . 1.195(2) ?
    C14 O5 . 1.327(2) ?
    C15 O5 . 1.453(2) ?
    C15 C16 . 1.490(3) ?
    C15 H15A . 0.9700 ?
    C15 H15B . 0.9700 ?
    C16 H16A . 0.9600 ?
    C16 H16B . 0.9600 ?
    C16 H16C . 0.9600 ?
    N1 O1 . 1.2276(17) ?
    N1 O2 . 1.2347(16) ?
    N2 H2N . 0.8600 ?
    N3 N4 . 1.3798(16) ?
    N3 H3N . 0.8600 ?
loop_
    _geom_angle_atom_site_label_1
    _geom_angle_atom_site_label_2
    _geom_angle_atom_site_label_3
    _geom_angle_site_symmetry_1
    _geom_angle_site_symmetry_3
    _geom_angle
    _geom_angle_publ_flag
    C2 C1 C6 . . 119.89(13) ?
    C2 C1 N1 . . 119.77(13) ?
    C6 C1 N1 . . 120.34(12) ?
    C1 C2 C3 . . 121.06(13) ?
    C1 C2 H2 . . 119.5 ?
    C3 C2 H2 . . 119.5 ?
    C4 C3 C2 . . 119.56(12) ?
    C4 C3 C7 . . 121.18(13) ?
    C2 C3 C7 . . 119.26(14) ?
    C3 C4 C5 . . 120.34(13) ?
    C3 C4 H4 . . 119.8 ?
    C5 C4 H4 . . 119.8 ?
    C4 C5 C6 . . 119.39(13) ?
    C4 C5 C8 . . 134.22(13) ?
    C6 C5 C8 . . 106.39(11) ?
    N2 C6 C1 . . 132.14(12) ?
    N2 C6 C5 . . 108.10(12) ?
    C1 C6 C5 . . 119.76(12) ?
    C3 C7 H7A . . 109.5 ?
    C3 C7 H7B . . 109.5 ?
    H7A C7 H7B . . 109.5 ?
    C3 C7 H7C . . 109.5 ?
    H7A C7 H7C . . 109.5 ?
    H7B C7 H7C . . 109.5 ?
    C9 C8 C5 . . 107.13(12) ?
    C9 C8 H8 . . 126.4 ?
    C5 C8 H8 . . 126.4 ?
    C8 C9 N2 . . 109.32(12) ?
    C8 C9 C10 . . 125.34(12) ?
    N2 C9 C10 . . 125.31(12) ?
    O3 C10 N3 . . 119.72(12) ?
    O3 C10 C9 . . 118.74(12) ?
    N3 C10 C9 . . 121.53(12) ?
    N4 C11 C12 . . 127.75(13) ?
    N4 C11 C13 . . 114.81(13) ?
    C12 C11 C13 . . 117.42(12) ?
    C11 C12 H12A . . 109.5 ?
    C11 C12 H12B . . 109.5 ?
    H12A C12 H12B . . 109.5 ?
    C11 C12 H12C . . 109.5 ?
    H12A C12 H12C . . 109.5 ?
    H12B C12 H12C . . 109.5 ?
    C11 C13 C14 . . 112.44(13) ?
    C11 C13 H13A . . 109.1 ?
    C14 C13 H13A . . 109.1 ?
    C11 C13 H13B . . 109.1 ?
    C14 C13 H13B . . 109.1 ?
    H13A C13 H13B . . 107.8 ?
    O4 C14 O5 . . 123.36(17) ?
    O4 C14 C13 . . 124.16(18) ?
    O5 C14 C13 . . 112.47(13) ?
    O5 C15 C16 . . 107.43(15) ?
    O5 C15 H15A . . 110.2 ?
    C16 C15 H15A . . 110.2 ?
    O5 C15 H15B . . 110.2 ?
    C16 C15 H15B . . 110.2 ?
    H15A C15 H15B . . 108.5 ?
    C15 C16 H16A . . 109.5 ?
    C15 C16 H16B . . 109.5 ?
    H16A C16 H16B . . 109.5 ?
    C15 C16 H16C . . 109.5 ?
    H16A C16 H16C . . 109.5 ?
    H16B C16 H16C . . 109.5 ?
    O1 N1 O2 . . 122.89(13) ?
    O1 N1 C1 . . 119.29(12) ?
    O2 N1 C1 . . 117.82(12) ?
    C6 N2 C9 . . 109.07(11) ?
    C6 N2 H2N . . 125.5 ?
    C9 N2 H2N . . 125.5 ?
    C10 N3 N4 . . 121.12(11) ?
    C10 N3 H3N . . 119.4 ?
    N4 N3 H3N . . 119.4 ?
    C11 N4 N3 . . 118.81(12) ?
    C14 O5 C15 . . 115.98(13) ?
loop_
    _geom_hbond_atom_site_label_D
    _geom_hbond_atom_site_label_H
    _geom_hbond_atom_site_label_A
    _geom_hbond_site_symmetry_A
    _geom_hbond_distance_DH
    _geom_hbond_distance_HA
    _geom_hbond_distance_DA
    _geom_hbond_angle_DHA
    N3 H3N O3 2_657 0.86 2.04 2.8815(15) 167
    C12 H12C O3 2_657 0.96 2.39 3.1723(18) 139
    C4 H4 O4 1_566 0.93 2.51 3.4019(19) 161
    C13 H13A O4 2_656 0.97 2.56 3.407(2) 146
