# Supplementary material for: Crystal structure of (Z)-ethyl 3-[2-(5-methyl-7-nitro-1H-indole-2-carbon­yl)hydrazinyl­idene]butano­ate
Source: Acta Crystallogr E Crystallogr Commun. 2015 Aug 22;71(Pt 9):o684–5. doi: 10.1107/S2056989015015054 (PMC4555398; doi:10.1107/S2056989015015054)
Supplement: Supplementary file 2 [file e-71-0o684-Isup2.hkl]

# 
# h,k,l, Fc-squared, Fo-squared, sigma(Fo-squared) and status flag 
# 
data_I
_shelx_title ' EL_SAADI_4O in P-1' 
_shelx_refln_list_code          4 
_shelx_F_calc_maximum      175.88 
_exptl_crystal_F_000       364.00 
_reflns_d_resolution_high  0.7802 
 
loop_ 
 _symmetry_equiv_pos_as_xyz 
 'x, y, z' 
 '-x, -y, -z' 
 
_cell_length_a     8.4716 
_cell_length_b     8.4722 
_cell_length_c    13.0971 
_cell_angle_alpha 108.695 
_cell_angle_beta   91.865 
_cell_angle_gamma 106.886 
 
_shelx_F_squared_multiplier     1.000 
 
loop_ 
 _refln_index_h 
 _refln_index_k 
 _refln_index_l 
 _refln_F_squared_calc 
 _refln_F_squared_meas 
 _refln_F_squared_sigma 
 _refln_observed_status 
   1   0   0       85.48       31.82      1.42 o 
   2   0   0     2478.36     2553.54     33.85 o 
   3   0   0      378.73      362.62      5.30 o 
   4   0   0      329.99      366.06      5.84 o 
   5   0   0       58.59       71.08      1.50 o 
   6   0   0      119.40      122.84      2.56 o 
   7   0   0        3.49        4.48      0.77 o 
   8   0   0        0.00       -0.75      0.82 o 
   9   0   0        0.02       -0.59      0.80 o 
  10   0   0        2.87        1.21      1.26 o 
 -10   1   0        0.18       -1.04      1.04 o 
  -9   1   0        9.98        9.27      1.82 o 
  -8   1   0      148.09      152.35      5.07 o 
  -7   1   0        9.06       10.99      0.85 o 
  -6   1   0       59.25       48.83      1.20 o 
  -5   1   0       14.54       15.26      0.65 o 
  -4   1   0      503.54      547.47      7.75 o 
  -3   1   0      472.97      490.06      6.55 o 
  -2   1   0      792.97      804.77     10.63 o 
  -1   1   0     2949.81     2166.57    173.19 o 
   0   1   0      417.56      293.12      5.22 o 
   1   1   0      596.38      514.97      6.22 o 
   2   1   0    19926.70    18962.29    267.65 o 
   3   1   0       68.27       83.24      2.93 o 
   4   1   0      812.27      896.43     14.82 o 
   5   1   0       10.89       12.48      1.21 o 
   6   1   0      496.17      523.24      9.07 o 
   7   1   0       30.72       28.50      1.36 o 
   8   1   0        0.38        0.30      0.81 o 
   9   1   0        5.74        5.66      1.42 o 
 -10   2   0        2.04       -0.29      0.94 o 
  -9   2   0        3.57        3.34      1.08 o 
  -8   2   0       14.39       14.89      1.10 o 
  -7   2   0      144.67      149.10      3.33 o 
  -6   2   0       85.36       99.65      2.58 o 
  -5   2   0       57.77       53.91      1.06 o 
  -4   2   0      208.60      195.97      2.93 o 
  -3   2   0     1626.53     1728.50     20.55 o 
  -2   2   0     3849.60     3811.70     76.94 o 
  -1   2   0      608.69      544.87      9.24 o 
   0   2   0       36.76       21.78      0.39 o 
   1   2   0      224.81      233.62      3.09 o 
   2   2   0       18.54       19.56      0.57 o 
   3   2   0      150.23      133.08      2.54 o 
   4   2   0     1969.00     1956.20     31.90 o 
   5   2   0      102.56      101.07      2.26 o 
   6   2   0      564.16      565.94      9.85 o 
   7   2   0        7.08        6.50      1.12 o 
   8   2   0        2.50        0.94      0.94 o 
   9   2   0        2.01        1.15      1.00 o 
 -10   3   0        0.55        0.11      0.99 o 
  -9   3   0      136.96      128.63      4.34 o 
  -8   3   0        1.85        2.33      0.82 o 
  -7   3   0        3.33        3.87      0.65 o 
  -6   3   0       61.91       69.80      1.41 o 
  -5   3   0      693.05      747.60     12.29 o 
  -4   3   0       21.86       24.27      0.53 o 
  -3   3   0      315.72      348.49      6.32 o 
  -2   3   0     1258.93     1229.12     20.71 o 
  -1   3   0     1507.94     1760.87     25.23 o 
   0   3   0      270.60      296.98      3.94 o 
   1   3   0      306.40      267.40      3.84 o 
   2   3   0      295.40      298.77      4.51 o 
   3   3   0       48.45       51.40      1.29 o 
   4   3   0       19.89       20.70      0.87 o 
   5   3   0      140.89      135.92      2.89 o 
   6   3   0      188.07      193.62      3.95 o 
   7   3   0        6.68        7.19      0.95 o 
   8   3   0       98.65       94.14      5.85 o 
 -10   4   0      196.49      194.18      6.17 o 
  -9   4   0      172.63      179.98      5.37 o 
  -8   4   0       10.31       11.77      1.14 o 
  -7   4   0      128.84      131.32      3.81 o 
  -6   4   0       12.01       11.91      0.60 o 
  -5   4   0       34.92       36.83      0.75 o 
  -4   4   0       45.09       44.52      1.06 o 
  -3   4   0        3.22        6.11      0.37 o 
  -2   4   0       18.30       13.39      0.45 o 
  -1   4   0      325.49      358.94      4.71 o 
   0   4   0      778.16      751.71      9.72 o 
   1   4   0      358.24      324.10      4.33 o 
   2   4   0        4.01        5.31      0.41 o 
   3   4   0        8.14        9.20      0.60 o 
   4   4   0       38.63       42.25      1.31 o 
   5   4   0       71.77       64.55      1.78 o 
   6   4   0       25.99       23.58      1.47 o 
   7   4   0        0.49       -0.77      1.79 o 
   8   4   0       15.14       13.06      4.56 o 
 -10   5   0       43.31       40.35      2.17 o 
  -9   5   0       74.80       63.56      2.54 o 
  -8   5   0      247.22      238.79      6.31 o 
  -7   5   0      330.15      344.77      8.50 o 
  -6   5   0       17.36       13.28      0.66 o 
  -5   5   0      216.94      222.58      3.72 o 
  -4   5   0        4.27        6.19      0.34 o 
  -3   5   0       30.16       38.35      1.08 o 
  -2   5   0       24.06       19.04      0.51 o 
  -1   5   0       40.09       41.34      0.81 o 
   0   5   0       62.86       56.26      1.04 o 
   1   5   0       47.87       43.97      0.97 o 
   2   5   0       33.49       27.58      1.00 o 
   3   5   0       32.99       37.06      1.43 o 
   4   5   0       33.11       28.80      1.28 o 
   5   5   0        1.89        2.39      0.79 o 
   6   5   0        4.54        4.78      1.27 o 
   7   5   0       17.16       17.39      4.15 o 
 -10   6   0        0.43        1.44      0.87 o 
  -9   6   0        3.62        3.36      1.08 o 
  -8   6   0       97.86      101.51      3.09 o 
  -7   6   0       66.42       58.18      1.96 o 
  -6   6   0       10.80       10.01      0.59 o 
  -5   6   0      167.80      162.92      3.02 o 
  -4   6   0       94.31       83.72      1.63 o 
  -3   6   0      134.40      139.46      2.88 o 
  -2   6   0        2.56        4.28      0.38 o 
  -1   6   0        8.68       10.65      0.45 o 
   0   6   0       10.06        7.63      0.43 o 
   1   6   0        1.33        2.31      0.46 o 
   2   6   0       69.92       75.11      2.08 o 
   3   6   0        2.39        2.94      0.73 o 
   4   6   0       16.49       14.07      1.57 o 
   5   6   0       27.18       23.18      1.94 o 
   6   6   0        0.05       -0.81      0.81 o 
  -9   7   0        1.83        2.90      0.78 o 
  -8   7   0        2.40        1.56      0.62 o 
  -7   7   0       41.63       37.06      1.45 o 
  -6   7   0       92.33       91.58      2.20 o 
  -5   7   0       54.92       57.04      1.73 o 
  -4   7   0        7.02        4.78      0.70 o 
  -3   7   0       43.32       45.04      1.52 o 
  -2   7   0        0.00       -0.10      0.40 o 
  -1   7   0        0.01       -0.59      0.64 o 
   0   7   0        4.73        3.12      0.56 o 
   1   7   0        0.73        0.00      0.50 o 
   2   7   0       39.94       39.18      1.69 o 
   3   7   0        0.51        1.15      0.74 o 
   4   7   0       68.67       68.48      2.72 o 
   5   7   0        0.01        0.74      0.94 o 
  -9   8   0       10.73       11.68      1.00 o 
  -8   8   0        0.55       -0.11      0.54 o 
  -7   8   0        8.22       10.63      1.99 o 
  -6   8   0        0.75        1.18      0.48 o 
  -5   8   0       51.45       47.44      1.60 o 
  -4   8   0        9.96        8.70      0.85 o 
  -3   8   0        8.79        8.98      0.69 o 
  -2   8   0        0.16       -0.42      0.42 o 
  -1   8   0        8.70        7.90      0.75 o 
   0   8   0        5.86        6.67      0.78 o 
   1   8   0        9.13       10.45      0.94 o 
   2   8   0       11.36       11.10      1.19 o 
   3   8   0        0.00        0.11      0.82 o 
  -8   9   0        1.10       -0.46      0.77 o 
  -7   9   0        4.10        6.08      0.69 o 
  -6   9   0        0.08       -0.49      0.49 o 
  -5   9   0       59.98       68.07      2.17 o 
  -4   9   0        7.81        7.57      0.68 o 
  -3   9   0        6.20        5.09      0.63 o 
  -2   9   0        0.37        0.72      0.66 o 
  -1   9   0        9.91        9.66      0.88 o 
   0   9   0        0.86        0.18      0.65 o 
   1   9   0        7.33        7.62      1.05 o 
  -5  10   0       42.35       50.93      1.66 o 
  -4  10   0       16.71       19.48      1.04 o 
  -3  10   0       33.75       37.82      1.51 o 
  -2  10   0        1.17        2.36      0.70 o 
  -1  10   0        2.99        1.73      0.76 o 
   1 -10   1       18.95       21.08      1.22 o 
   2 -10   1        1.03        1.28      0.63 o 
   3 -10   1       12.88       11.49      0.87 o 
   4 -10   1        5.16        6.90      1.17 o 
   5 -10   1        0.01       -0.48      0.55 o 
   6 -10   1       13.42       14.10      1.48 o 
  -2  -9   1       21.79       18.83      3.16 o 
  -1  -9   1        7.83        9.08      1.20 o 
   0  -9   1        6.48        8.29      1.41 o 
   1  -9   1        8.58        7.40      0.82 o 
   2  -9   1       21.67       23.69      1.51 o 
   3  -9   1       55.07       57.71      1.72 o 
   4  -9   1       24.33       26.01      1.04 o 
   5  -9   1        0.02       -0.31      0.38 o 
   6  -9   1        1.17       -0.12      0.81 o 
   7  -9   1       19.53       16.65      2.16 o 
   8  -9   1       24.76       30.32      1.82 o 
  -4  -8   1       13.48       16.72      2.19 o 
  -3  -8   1        2.26        2.41      0.89 o 
  -2  -8   1        5.68        6.93      1.01 o 
  -1  -8   1       92.81       93.95      3.21 o 
   0  -8   1       88.97       86.40      2.43 o 
   1  -8   1      101.07       96.52      2.54 o 
   2  -8   1       15.78       14.36      0.80 o 
   3  -8   1       24.01       19.34      1.09 o 
   4  -8   1       73.14       72.71      2.07 o 
   5  -8   1        3.61        3.19      0.93 o 
   6  -8   1        0.11       -0.08      0.38 o 
   7  -8   1       11.82       12.00      0.77 o 
   8  -8   1        3.77        2.73      0.57 o 
   9  -8   1       29.28       29.21      1.38 o 
  -5  -7   1       11.66       11.79      1.37 o 
  -4  -7   1       19.20       16.16      1.79 o 
  -3  -7   1        0.87        0.03      0.70 o 
  -2  -7   1        0.69        1.44      0.72 o 
  -1  -7   1        1.44        1.07      0.53 o 
   0  -7   1       14.76       12.28      0.77 o 
   1  -7   1      378.16      390.89      7.29 o 
   2  -7   1      265.87      254.77      4.44 o 
   3  -7   1      354.44      340.16      5.73 o 
   4  -7   1      336.44      302.71      7.48 o 
   5  -7   1       23.04       14.64      0.93 o 
   6  -7   1       57.21       60.49      1.52 o 
   7  -7   1        3.23        2.57      0.63 o 
   8  -7   1        4.23        2.68      0.61 o 
   9  -7   1       56.34       56.56      2.12 o 
  -6  -6   1        0.94       -0.57      0.80 o 
  -5  -6   1        0.31       -0.22      0.74 o 
  -4  -6   1        7.80        6.02      0.93 o 
  -3  -6   1      137.94      137.39      3.62 o 
  -2  -6   1        0.83        0.13      0.48 o 
  -1  -6   1       17.06       19.64      0.75 o 
   0  -6   1        5.53        6.85      0.40 o 
   1  -6   1       16.32       15.75      0.48 o 
   2  -6   1       70.20       68.36      1.26 o 
   3  -6   1      565.16      616.58     11.23 o 
   4  -6   1        4.60        4.05      0.36 o 
   5  -6   1      678.82      722.68     14.40 o 
   6  -6   1      866.80      806.35     13.08 o 
   7  -6   1       49.06       42.23      1.32 o 
   8  -6   1       36.05       38.05      1.61 o 
   9  -6   1        5.82        6.44      0.93 o 
  10  -6   1       21.60       15.49      1.37 o 
  -7  -5   1        1.31        1.69      1.62 o 
  -6  -5   1        4.21        4.69      0.95 o 
  -5  -5   1        0.05       -0.77      0.77 o 
  -4  -5   1       13.98       13.06      1.04 o 
  -3  -5   1      328.38      321.02      6.00 o 
  -2  -5   1      158.83      159.98      3.75 o 
  -1  -5   1      218.61      233.06      3.30 o 
   0  -5   1      122.49      116.83      1.75 o 
   1  -5   1      226.33      227.92      3.07 o 
   2  -5   1        6.97        6.61      0.38 o 
   3  -5   1      260.42      262.91      4.86 o 
   4  -5   1       40.52       35.94      0.98 o 
   5  -5   1      730.43      737.97     13.29 o 
   6  -5   1        1.73        1.07      0.27 o 
   7  -5   1      296.58      294.77      7.31 o 
   8  -5   1      597.71      569.03     13.78 o 
   9  -5   1       11.85       12.60      1.23 o 
  10  -5   1      103.82       97.73      3.56 o 
  -8  -4   1      108.12       89.94      5.04 o 
  -7  -4   1        9.04        7.68      1.43 o 
  -6  -4   1        9.40        8.70      0.93 o 
  -5  -4   1      124.69      122.36      2.71 o 
  -4  -4   1       13.46       11.18      0.71 o 
  -3  -4   1       26.15       28.02      0.95 o 
  -2  -4   1      143.13      148.05      2.62 o 
  -1  -4   1      626.62      694.61      9.55 o 
   0  -4   1       58.31       74.94      1.16 o 
   1  -4   1      356.88      408.61      6.41 o 
   2  -4   1       75.26       90.59      1.73 o 
   3  -4   1     2270.73     2494.15     73.33 o 
   4  -4   1        6.19        5.06      0.47 o 
   5  -4   1       43.09       39.16      1.03 o 
   6  -4   1       21.28       22.90      0.67 o 
   7  -4   1      394.17      394.93      9.84 o 
   8  -4   1        1.96       -0.11      0.83 o 
   9  -4   1      205.95      209.80     10.88 o 
  10  -4   1      152.52      165.26      5.36 o 
  -8  -3   1      337.53      321.46     13.93 o 
  -7  -3   1        5.90        6.97      0.79 o 
  -6  -3   1      772.41      758.44     13.04 o 
  -5  -3   1      185.57      176.02      3.53 o 
  -4  -3   1       13.25       16.58      0.78 o 
  -3  -3   1      307.35      312.77      5.49 o 
  -2  -3   1       36.52       44.64      1.08 o 
  -1  -3   1        0.17        6.30      0.43 o 
   0  -3   1      491.92      535.02      6.32 o 
   1  -3   1     1435.24     1337.27     19.74 o 
   2  -3   1       12.68       19.67      0.72 o 
   3  -3   1       13.75        7.95      0.30 o 
   4  -3   1      570.24      607.88     11.02 o 
   5  -3   1      126.22      137.47      2.16 o 
   6  -3   1       19.00       16.51      0.77 o 
   7  -3   1        5.12        5.01      0.83 o 
   8  -3   1        0.85        1.67      0.82 o 
   9  -3   1        3.36        2.45      1.16 o 
  10  -3   1        5.29        3.66      1.24 o 
  -9  -2   1       15.00       16.76      1.56 o 
  -8  -2   1       53.77       51.74      2.64 o 
  -7  -2   1        0.38        1.76      0.57 o 
  -6  -2   1      498.67      510.43      8.94 o 
  -5  -2   1       69.74       69.20      1.73 o 
  -4  -2   1     6618.20     6692.45    107.71 o 
  -3  -2   1       17.12       11.09      0.52 o 
  -2  -2   1        0.98        0.17      0.27 o 
  -1  -2   1     1913.50     1853.66     24.70 o 
   0  -2   1     1154.29     1119.30     12.37 o 
   1  -2   1     3202.54     3075.69     78.21 o 
   2  -2   1      282.72      242.49      4.50 o 
   3  -2   1       12.19        9.69      0.33 o 
   4  -2   1      192.58      180.90      2.55 o 
   5  -2   1      138.82      140.79      2.26 o 
   6  -2   1      156.48      161.55      2.85 o 
   7  -2   1       23.75       25.49      1.40 o 
   8  -2   1       19.38       18.60      1.90 o 
   9  -2   1       12.23       15.22      1.90 o 
  10  -2   1        2.61        3.57      1.28 o 
  -9  -1   1       14.95       15.60      1.44 o 
  -8  -1   1       15.64       14.83      1.33 o 
  -7  -1   1      185.37      179.23      4.12 o 
  -6  -1   1        0.64        0.42      0.50 o 
  -5  -1   1      112.43      125.02      2.56 o 
  -4  -1   1     1049.29     1071.93     17.64 o 
  -3  -1   1     1072.20     1098.20     15.79 o 
  -2  -1   1    30934.03    28424.72    432.77 o 
  -1  -1   1        7.19        2.13      0.14 o 
   1  -1   1        0.26       -0.29      0.29 o 
   2  -1   1     1694.56     1740.58     20.73 o 
   3  -1   1       20.47       20.33      0.54 o 
   4  -1   1      101.00       83.38      1.39 o 
   5  -1   1      185.11      182.06      3.04 o 
   6  -1   1        0.00        0.02      0.34 o 
   7  -1   1        1.25        0.49      0.43 o 
   8  -1   1       31.41       32.35      2.10 o 
   9  -1   1       13.13       10.26      1.48 o 
  10  -1   1        0.18       -0.78      1.02 o 
 -10   0   1       25.96       27.31      3.42 o 
  -9   0   1        5.59        6.56      1.09 o 
  -8   0   1        2.50        2.47      0.82 o 
  -7   0   1      198.07      188.88      4.22 o 
  -6   0   1       86.37       81.16      1.87 o 
  -5   0   1      121.20      116.91      2.20 o 
  -4   0   1      168.78      166.58      2.86 o 
  -3   0   1     1334.02     1446.80     19.32 o 
  -2   0   1        5.47        4.41      0.30 o 
  -1   0   1     3313.58     3048.22     62.01 o 
   1   0   1        0.14        0.06      0.08 o 
   2   0   1     1324.39     1336.83     18.87 o 
   3   0   1      149.38      144.69      2.24 o 
   4   0   1      647.35      643.67     10.34 o 
   5   0   1       18.91       21.12      0.73 o 
   6   0   1       53.26       58.72      2.83 o 
   7   0   1       42.43       39.90      1.51 o 
   8   0   1        0.00       -0.27      0.71 o 
   9   0   1        4.42        4.32      1.35 o 
  10   0   1        2.81        2.61      1.33 o 
 -10   1   1        0.65        0.53      1.10 o 
  -9   1   1      134.94      131.33      3.86 o 
  -8   1   1       11.43       13.97      1.38 o 
  -7   1   1        1.45        1.45      0.56 o 
  -6   1   1       35.86       35.31      0.99 o 
  -5   1   1     1555.29     1530.52     23.28 o 
  -4   1   1      243.70      240.70      3.61 o 
  -3   1   1       22.62       26.64      0.55 o 
  -2   1   1      789.80      760.37      9.02 o 
  -1   1   1      167.91      145.07      1.78 o 
   0   1   1     2627.59     2493.74     29.72 o 
   1   1   1      125.00      135.08      1.74 o 
   2   1   1     1814.43     1833.02     24.54 o 
   3   1   1      153.72      139.16      2.40 o 
   4   1   1      481.56      456.37      7.76 o 
   5   1   1       10.05       10.91      0.65 o 
   6   1   1       80.13       88.39      2.09 o 
   7   1   1        4.37        3.11      0.71 o 
   8   1   1       13.34       12.38      1.25 o 
   9   1   1        8.62        9.21      1.25 o 
 -10   2   1        5.00        3.43      1.24 o 
  -9   2   1       48.40       46.51      5.49 o 
  -8   2   1        0.10       -0.52      0.59 o 
  -7   2   1      144.44      144.99      3.39 o 
  -6   2   1       43.21       44.73      1.11 o 
  -5   2   1      539.25      536.53      7.75 o 
  -4   2   1      160.05      169.55      2.58 o 
  -3   2   1     1950.58     2092.72     29.30 o 
  -2   2   1      143.28      108.76      1.55 o 
  -1   2   1     1473.32     1436.75     24.76 o 
   0   2   1      552.67      570.39      7.84 o 
   1   2   1        2.31        2.60      0.21 o 
   2   2   1      767.76      805.07     11.54 o 
   3   2   1        0.04        0.12      0.28 o 
   4   2   1        0.49        2.55      0.48 o 
   5   2   1      131.65      140.24      3.41 o 
   6   2   1        1.03       -0.14      0.50 o 
   7   2   1        9.30       10.40      0.98 o 
   8   2   1        5.26        3.64      1.62 o 
   9   2   1        7.00        7.21      1.31 o 
 -10   3   1        0.01       -0.12      0.99 o 
  -9   3   1       65.41       71.55      4.16 o 
  -8   3   1        5.60        3.59      0.96 o 
  -7   3   1       62.56       57.82      1.58 o 
  -6   3   1        9.08        9.62      0.52 o 
  -5   3   1        8.65        9.91      0.42 o 
  -4   3   1       15.46       18.86      0.45 o 
  -3   3   1      643.25      685.57      9.71 o 
  -2   3   1       17.02       22.29      0.44 o 
  -1   3   1      606.91      572.22      7.81 o 
   0   3   1       13.75       15.97      0.41 o 
   1   3   1      351.47      324.04      4.81 o 
   2   3   1       12.52       15.54      0.77 o 
   3   3   1      293.70      274.50      4.54 o 
   4   3   1       99.69       89.95      2.18 o 
   5   3   1      160.44      162.87      3.34 o 
   6   3   1        1.15        1.05      0.57 o 
   7   3   1       55.99       51.86      2.42 o 
   8   3   1        0.25        0.45      1.18 o 
 -10   4   1       65.59       64.08      2.91 o 
  -9   4   1       66.97       67.34      2.75 o 
  -8   4   1       66.10       68.56      2.59 o 
  -7   4   1      168.40      167.05      4.64 o 
  -6   4   1       73.96       68.26      1.51 o 
  -4   4   1        1.02        1.73      0.20 o 
  -3   4   1        0.30        0.69      0.20 o 
  -2   4   1      121.44      157.53      2.30 o 
  -1   4   1       85.96       89.68      1.41 o 
   0   4   1       14.36        9.66      0.56 o 
   1   4   1       81.18       86.90      1.55 o 
   2   4   1       11.75       10.40      0.53 o 
   3   4   1        0.10        0.55      0.38 o 
   4   4   1        4.33        3.43      0.56 o 
   5   4   1        6.45        5.39      0.68 o 
   6   4   1        1.37        1.46      0.71 o 
   7   4   1        1.36        0.84      1.47 o 
 -10   5   1        9.62       10.79      1.30 o 
  -9   5   1        3.92        5.65      1.00 o 
  -8   5   1        3.32        5.18      0.86 o 
  -7   5   1        8.27        7.60      0.97 o 
  -6   5   1       53.62       50.13      1.75 o 
  -5   5   1       37.09       45.75      0.83 o 
  -4   5   1       29.19       32.35      0.75 o 
  -3   5   1       32.70       30.38      0.73 o 
  -2   5   1       81.05       83.70      2.01 o 
  -1   5   1      101.68       97.76      1.50 o 
   0   5   1     1115.28     1150.27     15.46 o 
   1   5   1       16.18       16.26      0.66 o 
   2   5   1       15.82       18.45      0.71 o 
   3   5   1       80.39       80.17      2.21 o 
   4   5   1        0.53       -0.34      0.60 o 
   5   5   1        2.69        2.61      0.81 o 
   6   5   1        1.85        3.01      0.89 o 
   7   5   1        4.90        0.29      4.30 o 
 -10   6   1        8.55       11.72      1.26 o 
  -9   6   1       85.76       85.69      2.95 o 
  -8   6   1        2.50        1.04      0.65 o 
  -7   6   1        0.04        0.19      0.53 o 
  -6   6   1        4.71        5.59      0.51 o 
  -5   6   1       34.20       32.58      0.96 o 
  -4   6   1       22.82       20.81      0.73 o 
  -3   6   1        8.75        9.18      0.83 o 
  -2   6   1        8.72        7.71      0.63 o 
  -1   6   1       11.17       12.94      0.54 o 
   0   6   1       50.96       49.20      1.51 o 
   1   6   1        0.29        0.17      0.44 o 
   2   6   1      279.69      283.72      5.76 o 
   3   6   1       23.29       22.85      1.40 o 
   4   6   1       12.71       10.49      1.09 o 
   5   6   1       87.42       86.94      2.94 o 
   6   6   1        7.93        7.14      1.18 o 
  -9   7   1        6.43        6.17      1.07 o 
  -8   7   1        0.00        0.36      0.76 o 
  -7   7   1       26.90       24.69      1.62 o 
  -6   7   1        8.68        8.81      0.78 o 
  -5   7   1        0.41        1.60      0.49 o 
  -4   7   1        1.93        2.53      0.51 o 
  -3   7   1      171.77      166.89      4.35 o 
  -2   7   1       67.14       68.63      1.90 o 
  -1   7   1        8.13        9.37      0.72 o 
   0   7   1        0.15        0.07      0.61 o 
   1   7   1        0.48       -0.04      0.68 o 
   2   7   1        0.02        0.28      0.60 o 
   3   7   1        2.02        3.06      0.87 o 
   4   7   1       31.16       32.77      1.89 o 
  -8   8   1        6.93        6.16      0.82 o 
  -7   8   1       52.04       53.61      1.93 o 
  -6   8   1        0.63        1.11      0.55 o 
  -5   8   1        9.03        8.75      0.76 o 
  -4   8   1       16.19       14.25      0.94 o 
  -3   8   1        3.38        2.60      0.55 o 
  -2   8   1        0.03        0.09      0.48 o 
  -1   8   1       19.70       23.07      1.15 o 
   0   8   1        4.38        4.53      0.78 o 
   1   8   1       40.49       41.98      1.76 o 
   2   8   1       22.96       21.92      1.38 o 
   3   8   1        5.01        4.20      1.05 o 
  -7   9   1       33.38       38.55      1.89 o 
  -6   9   1       17.94       20.37      1.42 o 
  -5   9   1        9.25        6.36      0.87 o 
  -4   9   1       19.13       23.89      1.12 o 
  -3   9   1        1.24        2.60      0.64 o 
  -2   9   1       13.39       11.89      1.38 o 
  -1   9   1        2.91        3.65      0.74 o 
   0   9   1        3.54        3.78      1.06 o 
   1   9   1        0.04       -0.02      0.75 o 
  -4  10   1        6.32       10.63      1.17 o 
  -3  10   1        0.75        0.37      0.62 o 
   0 -10   2       28.75       33.40      2.90 o 
   1 -10   2        0.25        0.39      0.71 o 
   2 -10   2        0.23        0.11      0.55 o 
   3 -10   2        3.50        3.99      0.69 o 
   4 -10   2        2.88        1.42      0.58 o 
   5 -10   2       37.93       37.08      3.13 o 
   6 -10   2       18.90       22.55      1.37 o 
  -2  -9   2       86.05       85.49      3.93 o 
  -1  -9   2       76.95       77.55      3.14 o 
   0  -9   2       83.64       77.66      2.66 o 
   1  -9   2       14.27       13.07      0.89 o 
   2  -9   2       48.67       50.06      1.58 o 
   3  -9   2       32.09       32.54      1.16 o 
   4  -9   2       32.41       32.62      1.07 o 
   5  -9   2       52.01       49.76      1.61 o 
   6  -9   2        0.04        0.01      0.89 o 
   7  -9   2       37.67       37.44      2.27 o 
   8  -9   2        2.35        2.64      0.83 o 
  -4  -8   2        1.41        0.98      0.93 o 
  -3  -8   2       10.32       10.79      1.35 o 
  -2  -8   2        0.51        1.02      0.75 o 
  -1  -8   2      160.39      165.08      4.64 o 
   0  -8   2       90.85       89.38      2.46 o 
   1  -8   2      243.80      251.49      5.53 o 
   2  -8   2      547.28      514.06     10.58 o 
   3  -8   2       45.52       39.13      1.17 o 
   4  -8   2       69.45       77.71      2.19 o 
   5  -8   2       10.43       12.34      1.45 o 
   6  -8   2       49.82       40.83      2.69 o 
   7  -8   2       73.51       65.49      2.35 o 
   8  -8   2        0.63       -0.54      0.77 o 
   9  -8   2        3.21        4.45      1.03 o 
  -5  -7   2       22.65       22.52      2.13 o 
  -4  -7   2        1.95        1.58      0.84 o 
  -3  -7   2        1.56        1.83      0.78 o 
  -2  -7   2       33.41       34.61      1.64 o 
  -1  -7   2        0.35        0.10      0.51 o 
   0  -7   2        7.06        7.14      0.61 o 
   1  -7   2      379.42      371.99      7.00 o 
   2  -7   2        0.68        1.05      0.29 o 
   3  -7   2      283.30      317.53      5.41 o 
   4  -7   2      862.78      792.47     14.36 o 
   5  -7   2       59.82       54.21      1.46 o 
   6  -7   2      119.98      121.41      3.25 o 
   7  -7   2        0.39        2.96      0.38 o 
   8  -7   2      123.02      113.28      3.15 o 
   9  -7   2        4.16        3.89      0.75 o 
  -6  -6   2        1.14        0.84      0.86 o 
  -5  -6   2       42.82       47.91      2.49 o 
  -4  -6   2      114.34      117.28      3.36 o 
  -3  -6   2       19.81       22.16      1.10 o 
  -2  -6   2       42.23       39.94      1.86 o 
  -1  -6   2      130.93      126.13      2.45 o 
   0  -6   2        4.16        3.52      0.38 o 
   1  -6   2        9.09        9.31      0.55 o 
   2  -6   2       25.32       30.82      0.93 o 
   3  -6   2      732.16      679.44     12.33 o 
   4  -6   2       13.23       14.77      1.21 o 
   5  -6   2       81.89       87.04      1.77 o 
   6  -6   2      566.20      529.56     10.87 o 
   7  -6   2        0.48       -0.06      0.37 o 
   8  -6   2      195.86      191.28      5.03 o 
   9  -6   2        2.57        3.81      0.91 o 
  10  -6   2       46.36       44.58      3.36 o 
  -7  -5   2       24.27       25.83      1.66 o 
  -6  -5   2        0.02       -0.71      0.71 o 
  -5  -5   2        0.09       -0.03      0.67 o 
  -4  -5   2      154.58      160.89      4.38 o 
  -3  -5   2        7.56        8.96      0.75 o 
  -2  -5   2      115.13      130.65      2.76 o 
  -1  -5   2       49.08       66.68      1.59 o 
   0  -5   2      133.88      136.43      2.10 o 
   1  -5   2      304.22      371.63      6.84 o 
   2  -5   2       75.65       77.54      1.63 o 
   3  -5   2        6.78        7.69      0.37 o 
   4  -5   2       14.12       13.92      0.55 o 
   5  -5   2      249.59      239.59      4.49 o 
   6  -5   2        3.77        5.22      0.45 o 
   7  -5   2      147.40      153.73      4.10 o 
   8  -5   2       50.45       43.51      1.90 o 
   9  -5   2        4.35        2.90      0.88 o 
  10  -5   2       37.89       41.60      2.67 o 
  -8  -4   2      470.97      458.32     15.43 o 
  -7  -4   2        4.17        4.01      0.91 o 
  -6  -4   2       21.74       24.17      1.27 o 
  -5  -4   2       35.33       38.60      1.30 o 
  -4  -4   2      105.11      100.32      2.38 o 
  -3  -4   2        2.12        0.74      0.35 o 
  -2  -4   2      123.36      143.04      2.53 o 
  -1  -4   2       85.44       92.14      1.52 o 
   0  -4   2      537.28      501.42      5.96 o 
   1  -4   2        2.60        1.80      0.19 o 
   2  -4   2     1016.72      960.95     36.60 o 
   4  -4   2       25.72       29.83      0.82 o 
   5  -4   2        3.64        2.94      0.30 o 
   6  -4   2        4.72        3.51      0.32 o 
   7  -4   2        6.44        5.91      0.81 o 
   8  -4   2        1.68        2.34      1.07 o 
   9  -4   2       15.38       13.05      1.36 o 
  10  -4   2        0.29        0.48      1.03 o 
  -9  -3   2        1.44       -1.10      1.98 o 
  -8  -3   2      133.64      123.06      4.69 o 
  -7  -3   2       28.81       32.74      1.97 o 
  -6  -3   2     2042.72     2038.67     33.54 o 
  -5  -3   2       47.86       50.14      1.47 o 
  -4  -3   2       46.49       47.09      1.31 o 
  -3  -3   2      144.49      144.26      2.61 o 
  -2  -3   2     1291.91     1273.61     19.53 o 
  -1  -3   2        1.09        0.47      0.14 o 
   0  -3   2      225.85      216.18      2.74 o 
   1  -3   2      111.11       96.81      1.74 o 
   2  -3   2      789.03      659.86     33.48 o 
   3  -3   2      389.29      412.55      9.38 o 
   4  -3   2       31.34       28.92      0.81 o 
   5  -3   2       15.39        6.11      0.40 o 
   6  -3   2       11.34       10.97      0.55 o 
   7  -3   2      103.54      105.93      3.35 o 
   8  -3   2        5.13        4.85      0.96 o 
   9  -3   2        3.21        0.43      0.94 o 
  10  -3   2        6.84        7.98      1.51 o 
  -9  -2   2       18.89       14.01      1.47 o 
  -8  -2   2        2.05        0.51      0.84 o 
  -7  -2   2       42.58       44.95      2.01 o 
  -6  -2   2       54.96       54.66      1.58 o 
  -5  -2   2       97.40       99.51      2.20 o 
  -4  -2   2     3418.57     3673.03     59.27 o 
  -3  -2   2        5.00       10.18      0.46 o 
  -2  -2   2      428.28      398.37      5.83 o 
  -1  -2   2      272.58      253.45      3.51 o 
   0  -2   2     2601.70     2625.91     41.93 o 
   1  -2   2     4055.59     4058.25     88.18 o 
   2  -2   2     2835.89     2532.80     48.41 o 
   3  -2   2      373.56      342.26      5.68 o 
   4  -2   2        1.17        2.19      0.33 o 
   5  -2   2       14.84       12.90      0.49 o 
   6  -2   2       43.51       48.11      1.16 o 
   7  -2   2        7.86        6.40      0.78 o 
   8  -2   2       20.44       20.79      1.98 o 
   9  -2   2       15.75       14.76      1.58 o 
  10  -2   2        0.43       -0.41      1.07 o 
 -10  -1   2        9.59       11.43      1.46 o 
  -9  -1   2       40.61       35.80      2.04 o 
  -8  -1   2       66.09       60.89      2.40 o 
  -7  -1   2        0.07       -0.46      0.46 o 
  -6  -1   2        5.72        5.03      0.73 o 
  -5  -1   2       65.80       77.06      1.78 o 
  -4  -1   2        9.83       14.88      0.71 o 
  -3  -1   2       14.27        7.64      0.48 o 
  -2  -1   2     1296.85     1453.67     19.43 o 
  -1  -1   2       65.57       68.22      1.02 o 
   0  -1   2      398.94      414.06      6.46 o 
   1  -1   2       33.00       18.91      0.37 o 
   2  -1   2     1408.73     1274.66     14.12 o 
   3  -1   2      155.37      170.58      2.48 o 
   4  -1   2       45.12       47.93      1.02 o 
   5  -1   2       46.78       48.02      1.22 o 
   6  -1   2       13.58       19.02      2.68 o 
   7  -1   2       81.36       80.60      2.51 o 
   8  -1   2        1.27        1.21      0.77 o 
   9  -1   2        9.66        7.69      1.41 o 
  10  -1   2        2.89        1.65      2.85 o 
 -10   0   2       14.37       12.06      2.36 o 
  -9   0   2        6.31        6.84      1.10 o 
  -8   0   2       58.30       59.77      2.29 o 
  -7   0   2      110.20      100.98      2.63 o 
  -6   0   2      112.54      114.79      2.42 o 
  -5   0   2       13.89       12.28      0.83 o 
  -4   0   2      633.40      667.79     10.35 o 
  -3   0   2      647.45      678.57      9.24 o 
  -2   0   2      812.98      844.07     10.71 o 
  -1   0   2      424.51      404.76      4.68 o 
   0   0   2     2419.53     2379.90     28.29 o 
   1   0   2       36.31       55.17      0.73 o 
   2   0   2      420.98      432.45      5.70 o 
   3   0   2       12.78       13.57      0.61 o 
   4   0   2       88.16       91.70      1.73 o 
   5   0   2       90.47      104.72      2.01 o 
   6   0   2        0.59       -0.05      0.23 o 
   7   0   2       28.06       30.35      1.60 o 
   8   0   2       91.25       97.62      3.12 o 
   9   0   2        5.25        0.82      1.91 o 
  10   0   2       24.71       21.97      2.16 o 
 -10   1   2        0.01        1.00      1.15 o 
  -9   1   2        8.03        9.00      1.78 o 
  -8   1   2       14.17       10.38      1.06 o 
  -7   1   2       95.53       93.69      2.45 o 
  -6   1   2      133.79      134.27      2.50 o 
  -5   1   2       10.56        9.45      0.81 o 
  -4   1   2      128.86      142.09      2.45 o 
  -3   1   2       71.83       67.40      1.18 o 
  -2   1   2       42.68       41.61      0.76 o 
  -1   1   2     2072.45     1980.41     22.48 o 
   0   1   2        0.00        0.66      0.16 o 
   1   1   2       58.96       40.14      0.73 o 
   2   1   2      527.11      495.46      6.54 o 
   3   1   2     1882.53     2002.47     28.73 o 
   4   1   2       27.24       21.12      0.93 o 
   5   1   2       11.51       10.72      0.65 o 
   6   1   2       10.59       10.58      0.71 o 
   7   1   2       91.68       99.58      3.29 o 
   8   1   2        1.73        2.44      0.91 o 
   9   1   2       18.50       20.20      1.94 o 
 -10   2   2        1.03        1.81      1.14 o 
  -9   2   2        0.13       -0.78      0.82 o 
  -8   2   2        4.61        5.87      0.85 o 
  -7   2   2        4.65        4.94      0.63 o 
  -6   2   2        7.19        6.54      0.72 o 
  -5   2   2        1.71        0.10      0.22 o 
  -4   2   2      304.50      307.92      4.48 o 
  -3   2   2       83.50       97.68      1.67 o 
  -2   2   2      304.50      294.77      3.99 o 
  -1   2   2      490.95      495.42      6.67 o 
   0   2   2       46.57       62.48      1.01 o 
   1   2   2     1655.83     1634.62     23.11 o 
   2   2   2      184.97      199.42      2.98 o 
   3   2   2       59.34       59.17      1.23 o 
   4   2   2        1.11        0.46      0.37 o 
   5   2   2      155.65      167.68      3.33 o 
   6   2   2        3.60        5.03      0.71 o 
   7   2   2        2.00        2.04      0.87 o 
   8   2   2        3.47        6.28      1.14 o 
   9   2   2        2.58        2.95      1.14 o 
 -10   3   2       16.54       15.52      2.40 o 
  -9   3   2        0.02        0.42      0.86 o 
  -8   3   2        4.22        7.26      1.06 o 
  -7   3   2        4.77        6.61      0.55 o 
  -6   3   2        2.65        1.23      0.36 o 
  -4   3   2      634.33      720.60     10.30 o 
  -3   3   2       16.72       12.88      0.37 o 
  -2   3   2      240.74      275.78      4.31 o 
  -1   3   2     1392.84     1496.14     22.25 o 
   0   3   2        3.93        4.91      0.33 o 
   1   3   2      304.72      303.56      4.56 o 
   2   3   2       51.05       68.36      1.41 o 
   3   3   2       84.62       90.32      1.71 o 
   4   3   2       33.14       27.52      1.42 o 
   5   3   2       39.78       37.42      1.52 o 
   6   3   2        6.43        6.15      0.80 o 
   7   3   2       10.01       10.41      1.57 o 
   8   3   2        1.20       -0.08      1.82 o 
 -10   4   2        3.23        3.83      1.08 o 
  -9   4   2        0.47        1.19      0.85 o 
  -8   4   2        1.07       -0.42      0.76 o 
  -7   4   2       56.58       54.24      2.07 o 
  -6   4   2       36.91       30.72      1.02 o 
  -5   4   2        1.62        1.76      0.28 o 
  -4   4   2      105.08       98.38      1.48 o 
  -3   4   2        3.24        2.93      0.28 o 
  -2   4   2     1653.82     1788.08     26.94 o 
  -1   4   2       10.66       15.08      0.44 o 
   0   4   2      279.78      281.02      4.22 o 
   1   4   2      735.55      768.04     12.01 o 
   2   4   2        1.76        2.94      0.40 o 
   3   4   2        4.82        4.51      0.61 o 
   4   4   2        0.01       -0.44      0.44 o 
   5   4   2       62.40       62.66      1.87 o 
   6   4   2        2.24        1.25      0.79 o 
   7   4   2        0.54       -1.69      2.45 o 
 -10   5   2        7.03        8.28      1.28 o 
  -9   5   2        1.71        2.48      1.15 o 
  -8   5   2        1.12        3.62      0.80 o 
  -7   5   2       57.87       54.26      2.04 o 
  -6   5   2       13.81       14.27      1.55 o 
  -5   5   2       79.79       86.82      1.58 o 
  -4   5   2      116.51      121.47      2.28 o 
  -3   5   2        6.92        8.18      0.44 o 
  -2   5   2        0.02       -0.17      0.24 o 
  -1   5   2      119.06      117.81      1.88 o 
   0   5   2      117.56      133.66      2.42 o 
   1   5   2        6.25        9.68      0.52 o 
   2   5   2       41.31       37.53      1.21 o 
   3   5   2      298.43      297.92      6.17 o 
   4   5   2        2.95        2.56      0.75 o 
   5   5   2        8.73        7.81      1.02 o 
   6   5   2        3.59        6.17      1.39 o 
 -10   6   2        5.69        5.33      1.54 o 
  -9   6   2        2.99        4.39      1.52 o 
  -8   6   2        0.19        1.07      1.10 o 
  -7   6   2        0.04        0.72      0.59 o 
  -6   6   2        0.20        0.66      0.53 o 
  -5   6   2       58.82       52.09      1.44 o 
  -4   6   2        0.51        0.38      0.42 o 
  -3   6   2       79.43       75.17      2.01 o 
  -2   6   2       15.58       15.70      1.13 o 
  -1   6   2        6.10        6.86      0.60 o 
   0   6   2       20.66       20.59      0.80 o 
   1   6   2       14.64       14.48      0.92 o 
   2   6   2       24.08       29.83      1.26 o 
   3   6   2        0.12        0.16      0.66 o 
   4   6   2        5.46        4.33      0.88 o 
   5   6   2       47.27       48.32      2.25 o 
  -9   7   2       48.43       53.50      2.21 o 
  -8   7   2        0.89        1.62      0.70 o 
  -7   7   2        1.27        1.63      0.63 o 
  -6   7   2        3.01        1.76      0.75 o 
  -5   7   2        4.98        7.33      0.72 o 
  -4   7   2       42.15       39.49      1.54 o 
  -3   7   2        9.93       10.43      1.17 o 
  -2   7   2       14.61       14.81      0.85 o 
  -1   7   2      198.10      192.60      4.49 o 
   0   7   2      101.25      102.33      2.79 o 
   1   7   2       40.54       36.60      1.55 o 
   2   7   2        8.63        7.08      0.92 o 
   3   7   2       25.71       25.87      1.78 o 
   4   7   2       18.76       17.16      1.51 o 
  -8   8   2       21.49       29.77      2.07 o 
  -7   8   2        4.35        4.78      0.76 o 
  -6   8   2        2.12        3.63      0.70 o 
  -5   8   2       24.34       19.61      1.13 o 
  -4   8   2        3.76        4.66      0.72 o 
  -3   8   2       29.88       31.30      1.28 o 
  -2   8   2       39.81       36.56      2.25 o 
  -1   8   2       13.91       13.00      0.96 o 
   0   8   2        3.63        3.60      0.75 o 
   1   8   2       94.83       99.22      2.95 o 
   2   8   2      135.27      136.73      3.82 o 
  -7   9   2        4.95        5.76      0.87 o 
  -6   9   2       26.12       39.88      1.73 o 
  -5   9   2        2.34        2.21      0.71 o 
  -4   9   2        5.86        7.56      0.78 o 
  -3   9   2       36.14       32.83      1.70 o 
  -2   9   2        0.03        0.58      0.63 o 
  -1   9   2        0.38       -0.59      0.59 o 
   0   9   2        5.67        5.06      1.02 o 
   0 -10   3        0.38        0.84      0.75 o 
   1 -10   3        6.37        6.56      0.87 o 
   2 -10   3       36.36       33.14      3.00 o 
   3 -10   3       38.10       42.03      1.38 o 
   4 -10   3        0.01        0.26      0.59 o 
   5 -10   3        4.33        4.14      0.65 o 
   6 -10   3        0.04       -0.18      1.00 o 
  -2  -9   3       33.58       40.51      4.34 o 
  -1  -9   3       94.19       96.51      3.19 o 
   0  -9   3      416.02      412.39     10.18 o 
   1  -9   3        2.08        0.97      0.61 o 
   2  -9   3        5.39        5.23      0.84 o 
   3  -9   3        0.63        0.62      0.38 o 
   4  -9   3       88.83       77.95      2.90 o 
   5  -9   3        8.35        9.65      1.33 o 
   6  -9   3        1.72        1.90      0.73 o 
   7  -9   3        0.75        0.44      1.09 o 
   8  -9   3        1.47        1.29      0.65 o 
  -4  -8   3        7.62        7.48      1.15 o 
  -3  -8   3        1.26        1.66      0.90 o 
  -2  -8   3       14.06       15.60      1.47 o 
  -1  -8   3      261.75      254.33      6.61 o 
   0  -8   3        1.34        1.30      0.57 o 
   1  -8   3       70.40       74.08      2.14 o 
   2  -8   3      557.20      524.41     10.71 o 
   3  -8   3        9.67       12.51      0.68 o 
   4  -8   3       24.95       20.28      0.93 o 
   5  -8   3        0.08        1.45      0.53 o 
   6  -8   3      232.45      211.44      8.84 o 
   7  -8   3        7.10        9.90      1.06 o 
   8  -8   3        0.01       -0.44      0.55 o 
   9  -8   3        0.85        0.80      0.82 o 
  -5  -7   3       14.78       11.77      1.34 o 
  -4  -7   3       12.44       14.07      1.99 o 
  -3  -7   3       74.18       67.74      2.48 o 
  -2  -7   3        1.11        1.41      0.85 o 
  -1  -7   3       24.88       21.81      1.09 o 
   0  -7   3        2.73        2.02      0.57 o 
   1  -7   3      301.66      293.07      5.09 o 
   2  -7   3        4.31        6.66      0.40 o 
   3  -7   3       86.60       85.12      1.59 o 
   4  -7   3      378.86      370.82     15.26 o 
   5  -7   3       47.71       53.01      2.73 o 
   6  -7   3       30.34       25.54      1.10 o 
   7  -7   3        4.89        3.62      0.85 o 
   8  -7   3       57.62       52.87      1.51 o 
   9  -7   3        7.26        5.43      0.77 o 
  -6  -6   3       13.00       11.99      1.43 o 
  -5  -6   3       15.73       12.57      1.81 o 
  -4  -6   3        5.93        5.79      0.78 o 
  -3  -6   3       17.27       19.77      1.05 o 
  -2  -6   3       23.43       22.74      1.55 o 
  -1  -6   3       32.60       36.86      1.54 o 
   0  -6   3       19.68       23.45      1.19 o 
   1  -6   3       24.26       19.97      0.48 o 
   2  -6   3       15.50       16.95      0.67 o 
   3  -6   3       24.26       25.24      1.96 o 
   4  -6   3       46.03       46.35      2.54 o 
   5  -6   3      176.36      176.67      7.65 o 
   6  -6   3       11.39       11.96      0.50 o 
   7  -6   3        4.22        3.30      0.41 o 
   8  -6   3        0.15        0.31      0.54 o 
   9  -6   3       13.59       14.87      1.16 o 
  10  -6   3        9.84       10.01      1.20 o 
  -7  -5   3        2.30       -0.15      0.87 o 
  -6  -5   3       48.84       43.80      2.52 o 
  -5  -5   3        1.21        1.45      0.71 o 
  -4  -5   3        0.15        0.19      0.58 o 
  -3  -5   3      112.50      109.49      2.62 o 
  -2  -5   3       62.98       50.89      1.55 o 
  -1  -5   3        3.73        3.88      0.36 o 
   0  -5   3       23.92       25.72      0.59 o 
   1  -5   3       21.76       23.47      0.59 o 
   2  -5   3       12.31        9.49      0.45 o 
   3  -5   3        7.82        5.44      0.75 o 
   4  -5   3        3.48        2.36      0.83 o 
   5  -5   3       52.45       46.83      1.06 o 
   6  -5   3        8.06       11.22      0.56 o 
   7  -5   3        0.26       -0.45      0.45 o 
   8  -5   3        4.38        4.30      0.80 o 
   9  -5   3       52.34       49.44      2.59 o 
  10  -5   3        2.74        3.00      1.01 o 
  -8  -4   3      319.48      284.36     10.53 o 
  -7  -4   3        2.79        2.48      1.22 o 
  -6  -4   3        0.02       -0.19      0.62 o 
  -5  -4   3        1.32        0.67      0.48 o 
  -4  -4   3      148.07      146.12      2.96 o 
  -3  -4   3        0.87        1.51      0.54 o 
  -2  -4   3      142.01      129.47      2.49 o 
  -1  -4   3       43.48       35.93      0.73 o 
   0  -4   3       12.37       10.31      0.31 o 
   1  -4   3      204.74      242.20      4.23 o 
   2  -4   3      715.15      655.51     23.80 o 
   3  -4   3      229.73      205.69     12.64 o 
   4  -4   3        0.58        0.41      0.27 o 
   5  -4   3      150.31      162.68      2.91 o 
   6  -4   3        1.45        1.22      0.33 o 
   7  -4   3        0.39        0.26      0.57 o 
   8  -4   3        3.07        4.61      1.21 o 
   9  -4   3        6.41        4.51      1.08 o 
  10  -4   3        4.05        2.54      1.09 o 
  -9  -3   3       15.06       18.03      3.60 o 
  -8  -3   3       13.96       10.95      1.98 o 
  -7  -3   3       13.36       13.64      0.94 o 
  -6  -3   3      192.40      202.28      4.11 o 
  -5  -3   3       86.33       86.74      2.05 o 
  -4  -3   3       72.55       65.70      1.60 o 
  -3  -3   3      299.94      301.11      4.95 o 
  -2  -3   3       22.56       25.50      0.80 o 
  -1  -3   3      179.90      182.13      2.82 o 
   0  -3   3      402.18      373.87      6.46 o 
   1  -3   3     1050.14     1021.13     17.53 o 
   2  -3   3      117.82      119.93      7.79 o 
   3  -3   3        5.92        5.28      0.36 o 
   4  -3   3      509.27      560.08      9.30 o 
   5  -3   3        2.39        4.39      0.34 o 
   6  -3   3       12.06       12.06      0.58 o 
   7  -3   3        0.27       -0.27      0.63 o 
   8  -3   3       11.02       12.38      1.63 o 
   9  -3   3       37.22       38.12      3.82 o 
  10  -3   3       11.62        9.88      1.72 o 
  -9  -2   3        2.80        3.10      1.05 o 
  -8  -2   3        7.68        7.88      1.12 o 
  -7  -2   3        0.55       -0.49      0.49 o 
  -6  -2   3       27.60       29.00      1.13 o 
  -5  -2   3       17.30       16.63      0.80 o 
  -4  -2   3        5.05        7.54      0.85 o 
  -3  -2   3       33.82       26.69      1.00 o 
  -2  -2   3       77.04       63.86      1.10 o 
  -1  -2   3      260.48      251.67      3.29 o 
   0  -2   3        1.95        0.14      0.10 o 
   1  -2   3      515.44      439.00     10.54 o 
   2  -2   3      679.89      710.47     10.54 o 
   3  -2   3       98.44      112.76      1.95 o 
   4  -2   3      167.47      187.30      3.36 o 
   5  -2   3       27.84       28.48      0.76 o 
   6  -2   3      182.56      199.58      3.42 o 
   7  -2   3      170.24      181.04      4.42 o 
   8  -2   3        2.83        1.24      0.85 o 
   9  -2   3        0.01       -0.66      0.97 o 
  10  -2   3        2.46        3.08      1.22 o 
 -10  -1   3        1.05        1.55      1.08 o 
  -9  -1   3       16.99       21.31      1.62 o 
  -8  -1   3        4.07        4.23      0.95 o 
  -7  -1   3        8.88        9.49      0.72 o 
  -6  -1   3       33.19       29.97      1.08 o 
  -5  -1   3      135.94      166.87      3.25 o 
  -4  -1   3      227.52      259.32      4.63 o 
  -3  -1   3      213.10      167.06      3.25 o 
  -2  -1   3      132.88      136.23      2.03 o 
  -1  -1   3     2673.53     2854.18     34.11 o 
   0  -1   3       19.93        7.97      0.22 o 
   1  -1   3      520.20      537.73      6.64 o 
   2  -1   3     1139.06     1117.02     11.70 o 
   3  -1   3      242.25      266.47      3.89 o 
   4  -1   3       24.96       23.54      0.71 o 
   5  -1   3       64.86       66.82      1.82 o 
   6  -1   3      267.91      282.32      5.71 o 
   7  -1   3        7.32        8.84      0.91 o 
   8  -1   3      242.46      248.54      6.04 o 
   9  -1   3      105.45       97.68      4.60 o 
  10  -1   3       21.46       21.90      2.25 o 
 -10   0   3       11.94       12.13      2.26 o 
  -9   0   3       52.83       48.03      2.20 o 
  -8   0   3        0.23        0.65      0.75 o 
  -7   0   3        1.18        1.33      0.59 o 
  -6   0   3       16.40       19.56      1.22 o 
  -5   0   3        4.33        1.27      0.37 o 
  -4   0   3      293.28      313.68      4.74 o 
  -2   0   3       33.23       28.67      0.56 o 
  -1   0   3      768.65      663.03      7.63 o 
   0   0   3     1889.01     1859.75     22.01 o 
   1   0   3     5335.81     5453.59     64.10 o 
   2   0   3      272.44      255.06      3.03 o 
   3   0   3      408.93      384.60      5.11 o 
   4   0   3      132.59      129.10      2.29 o 
   5   0   3        7.96        7.71      0.58 o 
   6   0   3        4.15        5.15      0.65 o 
   7   0   3        8.59        8.77      0.98 o 
   8   0   3       17.03       17.86      1.38 o 
   9   0   3        0.30        0.47      1.14 o 
 -10   1   3       17.63       16.62      1.82 o 
  -9   1   3        6.56        6.13      0.98 o 
  -8   1   3      139.33      137.89      3.81 o 
  -7   1   3       64.24       66.94      1.96 o 
  -6   1   3        9.22        7.45      0.70 o 
  -5   1   3       70.48       69.54      1.46 o 
  -3   1   3       33.28       24.79      0.62 o 
  -2   1   3      169.09      173.36      2.22 o 
  -1   1   3        0.15       -0.15      0.15 o 
   0   1   3       42.62       41.60      0.78 o 
   1   1   3        9.85       11.31      0.35 o 
   2   1   3      184.41      216.13      3.38 o 
   3   1   3       15.81       11.27      0.45 o 
   4   1   3        1.07        0.15      0.49 o 
   5   1   3        9.56       12.06      0.67 o 
   6   1   3       75.23       75.45      2.16 o 
   7   1   3       73.49       73.65      2.56 o 
   8   1   3        4.87        4.19      1.38 o 
   9   1   3        2.22        2.46      1.03 o 
 -10   2   3        6.39        4.59      1.35 o 
  -9   2   3       12.04       13.18      1.52 o 
  -8   2   3        0.02       -0.11      0.61 o 
  -7   2   3        0.04       -0.18      0.29 o 
  -6   2   3      958.57     1012.67     19.70 o 
  -5   2   3      443.92      474.18      6.84 o 
  -4   2   3        2.35        0.63      0.20 o 
  -3   2   3     1387.24     1489.31     19.65 o 
  -2   2   3       31.90       35.18      0.63 o 
  -1   2   3        0.17        0.26      0.17 o 
   0   2   3       31.40       19.63      0.57 o 
   1   2   3       22.27       30.82      0.92 o 
   2   2   3       78.46       89.29      1.59 o 
   3   2   3      144.19      118.25      2.08 o 
   4   2   3        1.60        1.18      0.37 o 
   5   2   3       22.77       20.74      0.93 o 
   6   2   3        5.09        4.37      0.61 o 
   7   2   3        8.15        7.68      1.09 o 
   8   2   3       19.32       17.61      1.55 o 
 -10   3   3        6.68        7.06      1.35 o 
  -9   3   3        0.60        0.56      1.54 o 
  -8   3   3        1.10        1.35      0.86 o 
  -7   3   3        0.37       -0.53      0.53 o 
  -6   3   3       15.18       13.49      0.83 o 
  -5   3   3       48.72       50.21      1.05 o 
  -4   3   3     1205.46     1262.64     17.90 o 
  -3   3   3      694.61      732.33     12.34 o 
  -2   3   3       29.63       45.07      0.91 o 
  -1   3   3     1820.52     1999.96     28.02 o 
   0   3   3       76.36       62.33      1.48 o 
   1   3   3      269.50      278.21      4.24 o 
   2   3   3      407.76      427.34      6.78 o 
   3   3   3       58.96       51.75      1.42 o 
   4   3   3       87.77       83.27      1.83 o 
   5   3   3        1.21        0.00      0.66 o 
   6   3   3        0.26        0.61      0.63 o 
   7   3   3       45.96       47.86      2.23 o 
   8   3   3        1.74        0.22      1.52 o 
 -10   4   3        0.54        0.42      0.93 o 
  -9   4   3       66.47       78.72      4.74 o 
  -8   4   3       18.66       24.48      1.53 o 
  -7   4   3        0.70       -0.03      0.60 o 
  -6   4   3        4.41        3.71      0.43 o 
  -5   4   3        0.70        0.92      0.26 o 
  -4   4   3       16.15       26.54      0.94 o 
  -3   4   3        3.34        6.57      0.39 o 
  -2   4   3      209.66      212.19      3.52 o 
  -1   4   3      132.06      150.26      2.60 o 
   0   4   3        6.87        6.08      0.39 o 
   1   4   3      583.41      610.63      9.51 o 
   2   4   3        4.99        6.96      0.51 o 
   3   4   3        9.10       10.26      1.00 o 
   4   4   3      121.77      123.24      2.50 o 
   5   4   3       20.60       20.46      1.15 o 
   6   4   3       17.08       14.55      3.52 o 
   7   4   3        3.37        3.54      1.72 o 
 -10   5   3        2.78        0.94      0.92 o 
  -9   5   3        0.11        1.11      1.41 o 
  -8   5   3        0.07        1.61      0.76 o 
  -7   5   3       30.03       32.61      1.56 o 
  -6   5   3       22.16       22.09      1.34 o 
  -5   5   3       28.59       24.08      1.01 o 
  -4   5   3      312.21      313.23      6.01 o 
  -3   5   3      227.61      232.10      3.81 o 
  -2   5   3       22.00       27.96      0.81 o 
  -1   5   3        0.54        1.33      0.29 o 
   0   5   3      216.45      212.64      3.67 o 
   1   5   3       11.50       11.61      0.68 o 
   2   5   3       24.01       25.14      1.32 o 
   3   5   3      103.85      109.94      2.77 o 
   4   5   3       22.00       19.69      1.47 o 
   5   5   3       38.09       34.72      1.71 o 
   6   5   3       31.92       38.12      3.13 o 
  -9   6   3        0.26       -0.09      0.74 o 
  -8   6   3        0.26        0.44      0.69 o 
  -7   6   3        2.21        3.74      0.75 o 
  -6   6   3       61.52       59.09      2.86 o 
  -5   6   3        4.64        2.65      0.59 o 
  -4   6   3        2.88        4.84      0.65 o 
  -3   6   3      171.01      163.35      4.35 o 
  -2   6   3      449.93      422.13      8.86 o 
  -1   6   3      256.57      258.32      5.13 o 
   0   6   3        1.88        1.38      0.49 o 
   1   6   3      158.20      165.12      3.67 o 
   2   6   3       64.96       64.75      1.97 o 
   3   6   3        8.76        8.69      0.90 o 
   4   6   3        8.07        7.93      1.04 o 
   5   6   3       11.87       11.40      1.27 o 
  -9   7   3        7.47        9.04      1.11 o 
  -8   7   3        6.75        8.59      1.20 o 
  -7   7   3       40.51       38.23      1.70 o 
  -6   7   3        0.07        1.12      0.60 o 
  -5   7   3        2.02       -0.04      1.02 o 
  -4   7   3        7.32        5.36      0.74 o 
  -3   7   3       23.54       16.57      1.27 o 
  -2   7   3       27.29       30.74      1.29 o 
  -1   7   3       68.12       71.11      2.16 o 
   0   7   3      498.08      474.67     10.21 o 
   1   7   3       14.60       15.34      1.08 o 
   2   7   3       71.40       76.91      4.70 o 
   3   7   3      123.97      130.05      4.41 o 
   4   7   3       17.72       17.12      1.56 o 
  -8   8   3       19.06       24.84      1.77 o 
  -7   8   3        4.09        3.99      0.82 o 
  -6   8   3       62.81       69.03      2.42 o 
  -5   8   3       43.73       46.94      1.89 o 
  -4   8   3        0.11       -0.11      0.58 o 
  -3   8   3       59.52       56.49      1.88 o 
  -2   8   3        1.14        2.32      1.10 o 
  -1   8   3      119.68      114.72      3.15 o 
   0   8   3        0.19        0.02      0.65 o 
   1   8   3        5.78        5.26      0.93 o 
   2   8   3      145.80      151.72      4.19 o 
  -6   9   3        1.01        1.38      0.73 o 
  -5   9   3        9.08        8.66      1.00 o 
  -4   9   3      145.25      156.93      7.38 o 
  -3   9   3       68.47       74.42      2.35 o 
  -2   9   3        3.62        5.36      1.17 o 
  -1   9   3        3.68        4.50      0.84 o 
   0 -10   4        2.92        3.91      0.87 o 
   1 -10   4        0.20       -0.34      0.75 o 
   2 -10   4       76.63       71.60      2.26 o 
   3 -10   4        2.61        3.38      0.70 o 
   4 -10   4        0.56        0.15      0.49 o 
   5 -10   4        6.73        9.74      1.39 o 
   6 -10   4        0.05        0.68      0.94 o 
  -3  -9   4       57.12       59.42      2.68 o 
  -2  -9   4        2.02        1.41      0.91 o 
  -1  -9   4       10.17       11.57      1.51 o 
   0  -9   4       92.12       77.84      2.56 o 
   1  -9   4        1.44        1.19      0.59 o 
   2  -9   4        4.00        3.46      0.55 o 
   3  -9   4        1.00        1.15      0.61 o 
   4  -9   4      125.09      119.66      5.73 o 
   5  -9   4        9.68       15.09      1.39 o 
   6  -9   4        0.15        0.03      0.94 o 
   7  -9   4       36.36       46.94      2.89 o 
   8  -9   4        1.33        2.18      1.24 o 
  -4  -8   4        6.37        5.85      1.29 o 
  -3  -8   4        0.13       -0.09      0.75 o 
  -2  -8   4        3.21        5.38      0.91 o 
  -1  -8   4       20.84       19.15      1.12 o 
   0  -8   4        0.59        0.01      0.58 o 
   1  -8   4       38.45       35.98      1.58 o 
   2  -8   4       19.56       20.76      1.04 o 
   3  -8   4        8.14        8.81      0.71 o 
   4  -8   4        1.28        2.57      0.51 o 
   6  -8   4        8.79       10.16      1.56 o 
   7  -8   4        8.44        5.97      0.95 o 
   8  -8   4        8.24       11.99      1.86 o 
   9  -8   4       47.26       55.59      2.49 o 
  -5  -7   4        5.24        4.92      1.06 o 
  -4  -7   4        1.03        1.27      0.81 o 
  -3  -7   4        0.14       -0.02      0.82 o 
  -2  -7   4       55.19       60.96      2.05 o 
  -1  -7   4        8.98       10.70      0.82 o 
   0  -7   4        7.24        7.02      0.64 o 
   1  -7   4       16.36       14.73      0.55 o 
   2  -7   4        0.30        0.36      0.29 o 
   3  -7   4        0.52        0.72      1.00 o 
   4  -7   4       32.48       36.26      2.30 o 
   5  -7   4      148.11      141.77      4.60 o 
   6  -7   4        1.02        0.32      0.97 o 
   7  -7   4       30.18       31.17      1.98 o 
   8  -7   4        3.66        3.32      0.73 o 
   9  -7   4       15.18       14.31      0.95 o 
  -6  -6   4       22.81       21.12      1.51 o 
  -5  -6   4        2.91        3.20      1.27 o 
  -4  -6   4        0.41        0.64      0.68 o 
  -3  -6   4       24.28       20.22      1.78 o 
  -2  -6   4        4.44        2.85      0.59 o 
  -1  -6   4        4.23        3.33      0.49 o 
   0  -6   4        3.64        4.10      0.40 o 
   1  -6   4       96.91       96.04      1.82 o 
   2  -6   4        5.01        6.99      0.55 o 
   3  -6   4       46.30       41.64      4.28 o 
   4  -6   4       78.06       78.74      3.93 o 
   5  -6   4      166.59      169.53      7.50 o 
   6  -6   4        0.13        0.02      0.44 o 
   7  -6   4      160.26      151.06      4.89 o 
   8  -6   4        9.95       11.36      0.87 o 
   9  -6   4        4.11        5.18      0.87 o 
  10  -6   4       13.09       14.16      1.31 o 
  -7  -5   4        4.62        4.80      1.06 o 
  -6  -5   4       31.17       30.01      1.81 o 
  -5  -5   4       29.92       28.08      1.92 o 
  -4  -5   4      184.98      176.31      4.16 o 
  -3  -5   4        0.01       -0.25      0.48 o 
  -2  -5   4       67.15       69.63      2.07 o 
  -1  -5   4      201.87      218.53      3.27 o 
   0  -5   4      261.17      280.52      4.01 o 
   1  -5   4        3.74       13.70      0.83 o 
   2  -5   4       79.95       82.14      3.39 o 
   3  -5   4      279.63      258.19     15.38 o 
   4  -5   4        6.42        7.48      0.52 o 
   5  -5   4        2.33        3.25      0.32 o 
   6  -5   4       16.78       19.52      0.75 o 
   7  -5   4       61.73       63.98      2.10 o 
   8  -5   4        2.94        2.59      0.73 o 
   9  -5   4       42.27       44.22      2.62 o 
  10  -5   4        0.01       -0.14      0.91 o 
  -8  -4   4       46.52       50.66      3.61 o 
  -7  -4   4       12.09       10.99      1.17 o 
  -6  -4   4        3.89        5.10      0.92 o 
  -5  -4   4       23.09       23.60      1.00 o 
  -4  -4   4       18.87       21.63      0.89 o 
  -3  -4   4      103.28      108.27      2.35 o 
  -2  -4   4       49.17       56.05      1.62 o 
  -1  -4   4      193.65      204.88      3.27 o 
   0  -4   4      543.22      633.82      8.22 o 
   1  -4   4       81.67       80.07      1.73 o 
   2  -4   4      226.68      281.00     16.58 o 
   3  -4   4       62.18       40.79      1.66 o 
   4  -4   4       97.98      101.86      2.25 o 
   5  -4   4       30.01       23.02      0.71 o 
   6  -4   4       28.21       32.77      0.89 o 
   7  -4   4       35.11       36.18      2.96 o 
   8  -4   4        8.08        8.63      2.38 o 
   9  -4   4       14.59       16.79      1.88 o 
  10  -4   4        1.77        1.11      1.06 o 
  -9  -3   4        8.59       10.41      2.61 o 
  -8  -3   4        1.35        0.45      1.38 o 
  -7  -3   4       10.25        9.07      0.82 o 
  -6  -3   4        8.98        7.35      0.71 o 
  -5  -3   4       56.01       54.01      1.71 o 
  -4  -3   4        7.56        3.35      0.47 o 
  -3  -3   4        0.27        0.92      0.32 o 
  -2  -3   4        2.97        4.33      0.35 o 
  -1  -3   4      170.85      186.88      2.70 o 
   0  -3   4        2.55       11.56      0.30 o 
   1  -3   4        0.08        2.85      0.21 o 
   2  -3   4     1566.58     1660.63     59.33 o 
   3  -3   4      481.08      477.51      6.99 o 
   4  -3   4      398.60      481.15      8.23 o 
   5  -3   4      477.56      520.88      7.45 o 
   6  -3   4       20.60       21.68      0.77 o 
   7  -3   4        1.53        0.50      1.33 o 
   8  -3   4        6.27        8.15      1.10 o 
   9  -3   4        8.12        8.11      1.30 o 
  10  -3   4      101.09       92.01      6.66 o 
  -9  -2   4        0.03        0.94      1.24 o 
  -8  -2   4        0.61       -0.41      0.88 o 
  -7  -2   4       74.46       80.76      2.62 o 
  -6  -2   4        3.88        3.05      0.57 o 
  -5  -2   4        3.24        9.26      0.67 o 
  -4  -2   4        4.87        6.42      0.70 o 
  -3  -2   4     1338.38     1423.77     21.71 o 
  -2  -2   4      293.54      290.95      4.67 o 
  -1  -2   4       16.95       22.05      0.48 o 
   0  -2   4      485.40      515.12      6.40 o 
   1  -2   4     1540.12     1532.92     29.98 o 
   2  -2   4      339.34      281.81      4.52 o 
   3  -2   4      130.15      143.92      2.22 o 
   4  -2   4     1220.70     1256.03     17.69 o 
   5  -2   4       47.11       48.04      2.29 o 
   6  -2   4      188.69      198.61      3.76 o 
   7  -2   4      106.26      103.07      2.90 o 
   8  -2   4       34.64       34.03      2.29 o 
   9  -2   4        1.35        1.87      1.03 o 
  10  -2   4       49.19       48.99      6.26 o 
 -10  -1   4        0.51        1.55      1.38 o 
  -9  -1   4       12.26       11.48      1.33 o 
  -8  -1   4       26.66       24.65      1.52 o 
  -7  -1   4        0.43        0.94      0.48 o 
  -6  -1   4       11.24       12.58      1.30 o 
  -5  -1   4       58.40       69.28      1.68 o 
  -4  -1   4      197.92      184.91      3.44 o 
  -3  -1   4      152.96      142.74      2.20 o 
  -2  -1   4        6.27        6.19      0.39 o 
  -1  -1   4      995.38     1003.02     12.09 o 
   0  -1   4       52.57       58.58      1.05 o 
   1  -1   4      363.54      398.29      4.75 o 
   2  -1   4       35.65       44.99      0.75 o 
   3  -1   4      104.09      106.16      1.78 o 
   4  -1   4       15.52       21.79      0.72 o 
   5  -1   4       10.58       12.30      0.70 o 
   6  -1   4       94.18       96.61      3.98 o 
   7  -1   4       13.51       11.92      1.16 o 
   8  -1   4        8.14        7.64      1.29 o 
   9  -1   4       13.68       11.43      2.42 o 
 -10   0   4       74.86       74.23      2.90 o 
  -9   0   4       38.18       41.63      2.05 o 
  -8   0   4       17.41       16.37      1.27 o 
  -7   0   4      127.05      127.01      3.13 o 
  -6   0   4        3.16        4.94      0.54 o 
  -5   0   4        6.61        7.15      0.53 o 
  -4   0   4       84.82       94.69      1.94 o 
  -3   0   4      328.16      346.63      4.84 o 
  -2   0   4       41.89       27.27      0.59 o 
  -1   0   4      289.36      291.05      3.80 o 
   0   0   4      512.53      495.50      5.99 o 
   1   0   4      691.78      683.40      8.38 o 
   2   0   4      332.74      305.86      3.76 o 
   3   0   4      479.88      465.80      6.56 o 
   4   0   4       22.87       21.64      0.69 o 
   5   0   4      114.75      112.50      2.61 o 
   6   0   4       21.88       20.05      1.02 o 
   7   0   4       11.71       12.58      1.12 o 
   8   0   4       86.47       83.00      4.77 o 
   9   0   4       16.25       15.27      1.88 o 
 -10   1   4        2.78        1.65      1.19 o 
  -9   1   4       21.02       20.85      1.49 o 
  -8   1   4      110.40      107.19      3.22 o 
  -7   1   4       94.97       98.09      2.55 o 
  -6   1   4        1.62        1.67      0.41 o 
  -5   1   4      737.30      742.24     12.37 o 
  -4   1   4       26.08       25.21      1.09 o 
  -3   1   4       93.92       98.36      1.65 o 
  -2   1   4        6.15        4.29      0.28 o 
  -1   1   4      405.58      422.07      5.45 o 
   0   1   4      395.96      457.14      6.22 o 
   1   1   4      556.80      520.80      6.84 o 
   2   1   4       43.73       51.03      0.95 o 
   3   1   4       49.90       47.48      1.09 o 
   4   1   4       27.44       27.14      0.85 o 
   5   1   4       48.12       45.08      1.30 o 
   6   1   4      188.41      187.02      5.48 o 
   7   1   4        0.02       -0.34      0.67 o 
   8   1   4        5.23        4.94      1.19 o 
   9   1   4       20.51       17.50      1.94 o 
 -10   2   4        1.57        0.47      1.02 o 
  -9   2   4        6.63        5.03      1.28 o 
  -8   2   4        0.42        1.58      1.22 o 
  -7   2   4      115.65      111.96      3.07 o 
  -6   2   4       25.49       30.46      0.81 o 
  -5   2   4       45.18       57.57      1.17 o 
  -4   2   4       25.31       31.37      0.75 o 
  -3   2   4     1602.98     1717.79     25.92 o 
  -2   2   4       94.30      109.64      1.63 o 
  -1   2   4        3.13        2.81      0.27 o 
   0   2   4      615.68      626.01      9.68 o 
   1   2   4      686.26      721.81     11.31 o 
   2   2   4      218.04      244.67      4.03 o 
   3   2   4       25.85       28.08      0.94 o 
   4   2   4       35.21       39.16      1.20 o 
   5   2   4      163.80      175.56      3.49 o 
   6   2   4        3.86        3.23      0.71 o 
   7   2   4       52.27       55.54      2.31 o 
   8   2   4       15.70       11.90      1.59 o 
 -10   3   4       31.65       29.78      2.10 o 
  -9   3   4       15.07       15.75      2.31 o 
  -8   3   4       22.50       24.18      2.44 o 
  -7   3   4       26.02       20.88      1.81 o 
  -6   3   4       76.29       80.52      1.69 o 
  -5   3   4       21.62       22.25      1.16 o 
  -4   3   4        1.70        0.73      0.25 o 
  -3   3   4       36.03       32.54      0.78 o 
  -2   3   4      122.89      110.86      1.81 o 
  -1   3   4      370.17      389.28      8.18 o 
   0   3   4      349.24      334.67      5.36 o 
   1   3   4      385.59      405.85      6.43 o 
   2   3   4       50.51       53.86      1.27 o 
   3   3   4      137.41      153.25      3.11 o 
   4   3   4       53.56       60.70      1.52 o 
   5   3   4        1.99        1.60      0.54 o 
   6   3   4       58.15       65.47      4.15 o 
   7   3   4       40.61       39.95      3.76 o 
 -10   4   4        5.30        3.46      1.13 o 
  -9   4   4        2.34        1.62      1.31 o 
  -8   4   4      154.71      162.31      4.80 o 
  -7   4   4      108.85      103.22      3.30 o 
  -6   4   4      437.02      417.75      8.87 o 
  -5   4   4      562.46      575.48      9.05 o 
  -4   4   4      109.40      115.55      2.12 o 
  -3   4   4      555.63      565.96     10.50 o 
  -2   4   4       16.63       17.79      1.09 o 
  -1   4   4       67.42       64.68      1.35 o 
   0   4   4      242.59      226.85      4.14 o 
   1   4   4       43.25       44.13      1.16 o 
   2   4   4       68.51       58.35      1.40 o 
   3   4   4       75.03       70.79      1.67 o 
   4   4   4       24.19       31.00      1.63 o 
   5   4   4       13.50       14.03      1.25 o 
   6   4   4        3.69        2.89      1.42 o 
   7   4   4       43.66       49.59      3.60 o 
 -10   5   4        1.06        0.50      0.91 o 
  -9   5   4        2.57        1.15      0.85 o 
  -8   5   4       76.60       81.90      3.23 o 
  -7   5   4       63.80       60.94      2.29 o 
  -6   5   4        2.17        0.87      0.60 o 
  -5   5   4      244.90      227.82      5.08 o 
  -4   5   4     1044.64      958.63     17.46 o 
  -3   5   4      163.76      171.72      3.57 o 
  -2   5   4        5.46        5.74      0.79 o 
  -1   5   4      971.41      959.20     17.57 o 
   0   5   4        7.12        8.81      0.61 o 
   1   5   4      154.69      156.78      3.16 o 
   2   5   4       24.17       24.05      1.03 o 
   3   5   4       10.26       11.73      0.96 o 
   4   5   4       22.14       20.49      1.33 o 
   5   5   4        3.90        5.61      0.99 o 
   6   5   4        8.87       10.38      2.75 o 
  -9   6   4       45.86       51.07      2.33 o 
  -8   6   4        7.59       10.04      1.09 o 
  -7   6   4       41.12       38.98      1.81 o 
  -6   6   4        0.00       -0.53      0.53 o 
  -5   6   4      236.31      206.25      5.46 o 
  -4   6   4       14.72       10.56      1.73 o 
  -3   6   4      103.55       90.97      2.81 o 
  -2   6   4     1049.75      996.42     20.22 o 
  -1   6   4        4.13        3.86      0.58 o 
   0   6   4      213.21      221.12      4.63 o 
   1   6   4      256.42      260.25      5.40 o 
   2   6   4       14.00       13.66      1.10 o 
   3   6   4        0.68       -0.62      0.62 o 
   4   6   4        0.21        0.74      1.17 o 
  -8   7   4       86.44       90.29      3.10 o 
  -7   7   4       51.48       54.04      2.18 o 
  -6   7   4       27.56       34.76      1.68 o 
  -5   7   4       46.74       41.71      1.77 o 
  -4   7   4        3.70        3.93      0.75 o 
  -3   7   4      325.02      298.29      7.63 o 
  -2   7   4       24.20       24.46      1.20 o 
  -1   7   4        5.05        3.93      0.73 o 
   0   7   4      191.04      184.31      4.55 o 
   1   7   4       13.83       16.89      1.57 o 
   2   7   4       92.18       95.87      3.55 o 
   3   7   4       32.16       33.58      2.14 o 
  -7   8   4        0.07        0.61      0.73 o 
  -6   8   4      118.26      127.52      3.87 o 
  -5   8   4      118.53      122.33      3.73 o 
  -4   8   4       22.26       27.35      1.48 o 
  -3   8   4        0.81        2.44      0.78 o 
  -2   8   4       39.29       40.19      1.65 o 
  -1   8   4       35.72       31.69      2.90 o 
   0   8   4       14.27       12.58      1.12 o 
   1   8   4        8.41        7.63      1.04 o 
  -5   9   4       35.75       40.13      2.07 o 
  -4   9   4       29.62       33.03      2.61 o 
  -3   9   4       23.95       25.29      2.10 o 
  -2   9   4        0.96        0.19      0.71 o 
  -1 -10   5        0.01        0.42      0.80 o 
   0 -10   5        0.83        1.02      0.75 o 
   1 -10   5       12.94       12.57      0.98 o 
   2 -10   5       29.24       32.01      2.01 o 
   3 -10   5       14.71       19.30      1.37 o 
   4 -10   5       27.90       28.93      2.21 o 
   5 -10   5       30.92       38.76      2.45 o 
   6 -10   5        1.61        2.04      1.30 o 
  -3  -9   5        0.01        1.75      0.94 o 
  -2  -9   5        0.03       -0.69      0.69 o 
  -1  -9   5       33.53       31.59      2.07 o 
   0  -9   5        9.35       12.94      0.96 o 
   1  -9   5       29.71       28.57      1.25 o 
   2  -9   5        0.01       -0.08      0.40 o 
   3  -9   5       59.68       56.86      3.34 o 
   4  -9   5        3.87        3.93      0.92 o 
   6  -9   5       31.14       41.86      3.07 o 
   7  -9   5       24.69       36.90      2.98 o 
   8  -9   5       19.99       20.99      2.18 o 
  -4  -8   5        1.37        0.95      0.93 o 
  -3  -8   5        0.58        1.23      1.04 o 
  -2  -8   5        5.71        7.08      0.88 o 
  -1  -8   5       33.36       31.16      1.99 o 
   0  -8   5        0.54       -0.21      0.49 o 
   1  -8   5        2.79        2.25      0.44 o 
   2  -8   5        0.30       -0.29      0.40 o 
   3  -8   5      110.04      112.37      4.35 o 
   4  -8   5        2.99        2.95      0.94 o 
   5  -8   5        9.67       11.56      1.39 o 
   6  -8   5        2.26        3.78      0.80 o 
   7  -8   5       37.53       44.32      3.22 o 
   8  -8   5        5.27        3.54      1.11 o 
   9  -8   5        7.75       10.60      2.20 o 
  -5  -7   5       24.73       22.61      1.64 o 
  -4  -7   5       20.82       21.10      1.34 o 
  -3  -7   5       27.05       31.92      1.52 o 
  -2  -7   5       15.50       16.18      1.37 o 
  -1  -7   5       13.10       11.40      0.83 o 
   0  -7   5       15.76       13.43      0.72 o 
   1  -7   5       46.93       47.22      1.04 o 
   2  -7   5        3.58        2.88      0.32 o 
   3  -7   5       37.48       36.99      2.80 o 
   4  -7   5       34.86       29.60      3.42 o 
   5  -7   5       99.71       88.24      3.21 o 
   6  -7   5       37.82       39.33      2.83 o 
   7  -7   5        2.47        2.72      1.24 o 
   8  -7   5       62.49       64.88      2.43 o 
   9  -7   5       27.08       31.89      4.40 o 
  -6  -6   5       23.06       25.91      1.63 o 
  -5  -6   5        0.73        0.59      0.74 o 
  -4  -6   5       84.26       84.02      2.64 o 
  -3  -6   5       61.84       65.62      2.61 o 
  -2  -6   5      186.04      179.50      3.96 o 
  -1  -6   5       38.76       49.76      1.61 o 
   0  -6   5        3.81        3.88      0.35 o 
   1  -6   5        0.50        0.78      0.35 o 
   2  -6   5       50.36       50.10      2.16 o 
   3  -6   5       65.15       61.85      4.35 o 
   4  -6   5      130.44      116.06     15.29 o 
   5  -6   5        2.27        4.07      1.15 o 
   6  -6   5        0.13       -0.57      0.57 o 
   7  -6   5       20.89       21.67      1.16 o 
   8  -6   5        5.27        4.23      0.68 o 
   9  -6   5        2.90        4.16      1.05 o 
  10  -6   5       34.21       33.75      3.50 o 
  -7  -5   5        5.27        5.89      1.12 o 
  -6  -5   5        0.00       -0.33      0.68 o 
  -5  -5   5        1.10       -0.13      0.64 o 
  -4  -5   5        0.14        0.49      0.72 o 
  -3  -5   5       27.53       28.10      1.94 o 
  -2  -5   5      276.64      299.45      5.42 o 
  -1  -5   5       39.32       38.57      0.87 o 
   0  -5   5      537.92      565.32      7.80 o 
   1  -5   5      194.51      220.09      3.66 o 
   2  -5   5        0.26       -1.12      1.12 o 
   3  -5   5      170.21      155.18     10.78 o 
   4  -5   5      118.68      114.06      5.33 o 
   5  -5   5      172.13      191.72      3.35 o 
   6  -5   5      121.90      124.35      4.48 o 
   7  -5   5       14.34       15.27      0.93 o 
   8  -5   5       14.02       17.81      1.22 o 
   9  -5   5        1.20        0.98      0.85 o 
  10  -5   5        5.30        5.64      1.16 o 
  -8  -4   5        0.50       -0.77      1.43 o 
  -7  -4   5       40.92       42.13      2.34 o 
  -6  -4   5        0.53       -0.26      0.67 o 
  -5  -4   5        0.57        0.79      0.58 o 
  -4  -4   5       74.36       65.92      2.60 o 
  -3  -4   5        1.32        1.21      0.34 o 
  -2  -4   5        8.14        9.06      0.51 o 
  -1  -4   5       14.71       13.75      0.46 o 
   0  -4   5      569.51      603.89      7.85 o 
   1  -4   5      250.80      242.63      3.99 o 
   2  -4   5      900.15      957.85     24.25 o 
   3  -4   5     1538.06     1588.38     47.74 o 
   4  -4   5        3.08        2.40      0.26 o 
   5  -4   5        3.52        3.38      0.36 o 
   6  -4   5       27.72       26.95      0.82 o 
   7  -4   5      226.80      221.81      5.92 o 
   8  -4   5      205.48      200.29      5.65 o 
   9  -4   5       48.67       55.69      2.52 o 
  10  -4   5       55.18       57.01      3.99 o 
  -9  -3   5        5.52        2.72      1.65 o 
  -8  -3   5        1.27        2.74      1.44 o 
  -7  -3   5        7.58        7.19      0.88 o 
  -6  -3   5        0.64        0.06      0.49 o 
  -5  -3   5       95.91      101.22      3.16 o 
  -4  -3   5        1.07        1.29      0.42 o 
  -3  -3   5        9.22        8.79      0.53 o 
  -2  -3   5      572.21      523.55      7.65 o 
  -1  -3   5       47.16       47.24      0.94 o 
   0  -3   5       53.99       64.41      1.01 o 
   1  -3   5       31.83       34.20      1.02 o 
   2  -3   5      400.83      444.94      7.02 o 
   3  -3   5        3.53        4.59      0.44 o 
   4  -3   5       77.87       85.01      1.36 o 
   5  -3   5       78.59       86.82      1.49 o 
   6  -3   5        7.63        9.36      1.04 o 
   7  -3   5        0.06        0.31      0.91 o 
   8  -3   5      109.95      112.99      3.78 o 
   9  -3   5      342.12      343.53      9.34 o 
  10  -3   5       46.32       46.53      3.87 o 
  -9  -2   5        0.01       -0.34      1.21 o 
  -8  -2   5        0.11        0.07      0.79 o 
  -7  -2   5        0.23        0.30      0.53 o 
  -6  -2   5        7.35        8.61      0.70 o 
  -5  -2   5        0.32        2.20      0.47 o 
  -4  -2   5       50.25       45.37      1.25 o 
  -3  -2   5      194.12      178.92      2.90 o 
  -2  -2   5      230.24      231.58      3.34 o 
  -1  -2   5      204.51      180.65      2.56 o 
   0  -2   5       25.06       10.40      0.33 o 
   1  -2   5     1649.03     1630.52     20.69 o 
   2  -2   5        9.15        6.03      0.22 o 
   3  -2   5       99.41       99.99      1.54 o 
   4  -2   5        5.56       18.02      0.78 o 
   5  -2   5       74.73       79.52      1.55 o 
   6  -2   5       14.78       12.31      0.72 o 
   7  -2   5        6.21        7.87      1.18 o 
   8  -2   5        2.98        4.47      1.07 o 
   9  -2   5       28.98       29.89      2.07 o 
  -9  -1   5       23.30       21.22      1.89 o 
  -8  -1   5        1.85        1.95      0.82 o 
  -7  -1   5       28.89       35.74      1.56 o 
  -6  -1   5        9.27        9.92      0.70 o 
  -5  -1   5       11.91        9.38      0.64 o 
  -4  -1   5      197.32      218.30      3.99 o 
  -3  -1   5        4.38        6.01      0.42 o 
  -2  -1   5       69.57       66.16      1.21 o 
  -1  -1   5     2069.85     2208.99     27.62 o 
   0  -1   5      147.67      168.88      2.55 o 
   1  -1   5      104.61      103.94      1.58 o 
   2  -1   5      318.25      381.51      4.72 o 
   3  -1   5      146.13      151.80      2.46 o 
   4  -1   5      153.14      149.17      2.59 o 
   5  -1   5      407.53      401.95      7.69 o 
   6  -1   5      112.92      113.01      3.42 o 
   7  -1   5      155.58      154.21      7.59 o 
   8  -1   5       22.68       22.46      1.79 o 
   9  -1   5       10.13        9.89      2.41 o 
 -10   0   5       12.33        9.98      1.37 o 
  -9   0   5       41.27       39.76      1.98 o 
  -8   0   5        6.41        7.50      1.02 o 
  -7   0   5      138.57      133.94      3.24 o 
  -6   0   5        1.69        4.79      0.76 o 
  -5   0   5      196.06      214.28      3.99 o 
  -4   0   5      452.54      454.45      7.73 o 
  -3   0   5        5.00        5.91      0.44 o 
  -2   0   5     1595.31     1694.00     21.51 o 
  -1   0   5      197.80      181.53      2.47 o 
   0   0   5      195.62      201.62      2.83 o 
   1   0   5     1937.37     2082.11     28.00 o 
   2   0   5      164.79      181.30      2.62 o 
   3   0   5       10.08        6.53      0.37 o 
   4   0   5      277.09      301.97      5.02 o 
   5   0   5        0.10       -0.08      0.31 o 
   6   0   5       42.98       40.43      1.83 o 
   7   0   5      194.43      179.92      4.64 o 
   8   0   5       16.42       19.80      2.45 o 
   9   0   5        7.82        9.68      1.59 o 
 -10   1   5        4.67        7.09      1.45 o 
  -9   1   5        3.65        3.04      1.13 o 
  -8   1   5       22.55       28.35      2.62 o 
  -7   1   5       30.87       30.19      2.05 o 
  -6   1   5       11.57       15.21      0.73 o 
  -5   1   5      361.63      393.04      6.79 o 
  -4   1   5      248.61      263.94      4.30 o 
  -3   1   5        0.48        0.23      0.18 o 
  -2   1   5     1601.76     1566.27     20.71 o 
  -1   1   5      344.41      396.76      5.75 o 
   0   1   5      668.33      733.83     10.43 o 
   1   1   5        0.96        0.58      0.23 o 
   2   1   5      663.35      697.06     10.21 o 
   3   1   5     1690.26     1861.95     29.61 o 
   4   1   5       72.43       75.26      1.62 o 
   5   1   5      102.59      104.28      2.13 o 
   6   1   5       20.66       23.91      1.67 o 
   7   1   5        0.25        0.04      0.76 o 
   8   1   5       23.74       21.35      1.57 o 
 -10   2   5       80.05       77.96      4.74 o 
  -9   2   5       81.34       83.99      3.36 o 
  -8   2   5       13.68       12.54      1.11 o 
  -7   2   5        2.85        2.45      0.71 o 
  -6   2   5       54.62       51.27      1.58 o 
  -5   2   5       24.71       24.91      1.47 o 
  -4   2   5      391.94      401.62      6.44 o 
  -3   2   5       26.11       31.62      0.74 o 
  -2   2   5       52.86       68.89      1.15 o 
  -1   2   5        9.03       11.16      0.43 o 
   0   2   5      316.58      358.29      5.59 o 
   1   2   5       86.83      107.88      1.89 o 
   2   2   5      155.91      163.72      2.87 o 
   3   2   5      131.30      132.66      2.48 o 
   4   2   5       75.55       79.57      1.76 o 
   5   2   5      221.24      220.91      3.96 o 
   6   2   5       16.53       15.89      1.36 o 
   7   2   5       64.28       61.56      2.44 o 
   8   2   5       33.67       37.82      2.10 o 
 -10   3   5       40.11       40.60      2.37 o 
  -9   3   5       30.85       28.77      1.89 o 
  -8   3   5      506.77      502.21     13.37 o 
  -7   3   5      495.44      515.29     10.98 o 
  -6   3   5        0.89        0.75      0.41 o 
  -5   3   5      454.28      462.82      7.97 o 
  -4   3   5       48.35       54.54      1.20 o 
  -3   3   5      142.66      141.85      2.29 o 
  -2   3   5      190.59      199.89      3.09 o 
  -1   3   5       11.67       12.02      0.52 o 
   0   3   5       25.02       27.08      0.87 o 
   1   3   5       27.80       27.42      1.04 o 
   2   3   5      195.01      214.52      3.70 o 
   3   3   5        0.39        0.28      0.41 o 
   4   3   5        0.36        0.36      0.43 o 
   5   3   5       57.51       55.90      1.53 o 
   6   3   5        6.06        4.13      0.93 o 
   7   3   5       32.80       34.21      2.72 o 
 -10   4   5        1.45        1.79      1.05 o 
  -9   4   5       16.04       15.32      1.54 o 
  -8   4   5        0.42        1.47      0.81 o 
  -7   4   5      139.11      145.50      4.31 o 
  -6   4   5      935.85      884.97     18.09 o 
  -5   4   5       41.57       47.02      1.42 o 
  -4   4   5      166.99      161.68      3.12 o 
  -3   4   5      372.64      378.78      6.48 o 
  -2   4   5      144.75      147.12      2.39 o 
  -1   4   5      260.02      254.89      5.05 o 
   0   4   5        2.31        1.63      0.39 o 
   1   4   5       52.69       51.49      1.27 o 
   2   4   5       64.42       68.78      1.60 o 
   3   4   5       11.45        8.94      0.66 o 
   4   4   5       16.06       14.10      0.90 o 
   5   4   5        4.39        3.63      0.91 o 
   6   4   5        0.25        0.52      1.32 o 
  -9   5   5       71.31       70.62      2.84 o 
  -8   5   5       63.64       69.86      2.70 o 
  -7   5   5      139.95      120.27      3.73 o 
  -6   5   5       41.47       35.73      1.70 o 
  -5   5   5       63.77       61.48      1.90 o 
  -4   5   5      612.27      575.41     11.92 o 
  -3   5   5        0.03        0.47      0.48 o 
  -2   5   5      653.04      638.66     16.83 o 
  -1   5   5       64.89       73.65      1.91 o 
   0   5   5       55.63       58.22      1.54 o 
   1   5   5       24.01       21.57      1.05 o 
   2   5   5        1.83        2.13      0.60 o 
   3   5   5        1.98        1.83      0.65 o 
   4   5   5        0.15        1.31      0.68 o 
   5   5   5        7.31        8.15      1.76 o 
  -9   6   5       52.85       55.69      3.99 o 
  -8   6   5       24.16       25.91      1.61 o 
  -7   6   5       33.00       29.51      2.24 o 
  -6   6   5       69.62       67.51      2.46 o 
  -5   6   5       80.25       62.51      2.30 o 
  -4   6   5       10.93        7.58      1.03 o 
  -3   6   5        0.34        0.12      0.56 o 
  -2   6   5       60.56       49.53      1.71 o 
  -1   6   5        0.60       -0.39      0.55 o 
   0   6   5       59.80       54.78      1.72 o 
   1   6   5        9.30       10.52      0.89 o 
   2   6   5        4.52        4.04      0.77 o 
   3   6   5       67.19       70.83      2.29 o 
   4   6   5        3.42        4.09      0.89 o 
  -8   7   5       60.31       60.78      2.49 o 
  -7   7   5      102.49      111.55      3.58 o 
  -6   7   5        3.75        3.33      0.84 o 
  -5   7   5        3.57        1.91      0.76 o 
  -4   7   5      180.44      175.95      4.93 o 
  -3   7   5        0.96        2.82      0.94 o 
  -2   7   5       36.28       36.22      1.76 o 
  -1   7   5        8.98        7.45      0.89 o 
   0   7   5      109.57      103.23      3.00 o 
   1   7   5        6.26        4.71      0.87 o 
   2   7   5        6.65        7.29      1.02 o 
  -6   8   5        9.10        8.49      1.14 o 
  -5   8   5        2.82        4.00      0.91 o 
  -4   8   5        4.71        6.16      0.96 o 
  -3   8   5        5.24        4.60      0.95 o 
  -2   8   5       34.94       37.20      1.66 o 
  -1   8   5        0.96        1.24      0.74 o 
   0   8   5       36.99       39.62      3.42 o 
  -1 -10   6       31.58       36.97      3.30 o 
   0 -10   6        5.05        6.02      0.89 o 
   1 -10   6       17.59       16.12      1.01 o 
   2 -10   6        0.00       -0.43      0.43 o 
   3 -10   6       15.80       17.96      2.23 o 
   4 -10   6        0.03       -0.21      0.92 o 
   6 -10   6       18.39       24.74      2.51 o 
  -3  -9   6       16.08       15.86      1.69 o 
  -2  -9   6        1.51        0.41      0.81 o 
  -1  -9   6       23.91       26.02      1.64 o 
   0  -9   6        0.60        1.56      0.62 o 
   1  -9   6       47.26       52.41      1.96 o 
   2  -9   6       21.39       19.09      1.05 o 
   3  -9   6        1.52        3.63      1.40 o 
   5  -9   6       13.64       15.74      2.01 o 
   6  -9   6       46.93       53.50      3.66 o 
   7  -9   6       14.18       18.25      2.21 o 
  -4  -8   6        0.25        0.01      0.87 o 
  -3  -8   6        0.16       -0.08      0.73 o 
  -2  -8   6       15.61       16.19      1.43 o 
  -1  -8   6        6.36        7.57      0.82 o 
   0  -8   6        0.86       -0.50      0.67 o 
   1  -8   6       15.72       20.45      0.84 o 
   2  -8   6        9.67       10.76      0.65 o 
   3  -8   6       32.95       36.07      1.66 o 
   4  -8   6       47.31       47.14      8.36 o 
   5  -8   6        0.06        1.36      0.74 o 
   6  -8   6      191.79      189.91      6.18 o 
   7  -8   6       22.44       27.01      2.57 o 
   8  -8   6       14.91       18.13      3.01 o 
  -5  -7   6       37.58       34.39      3.69 o 
  -4  -7   6       30.89       31.50      1.70 o 
  -3  -7   6        0.38       -0.62      0.62 o 
  -2  -7   6       22.06       18.16      1.09 o 
  -1  -7   6       39.59       34.91      1.25 o 
   0  -7   6       23.05       21.57      0.90 o 
   1  -7   6       14.10       14.09      0.52 o 
   2  -7   6       48.82       44.13      1.36 o 
   3  -7   6        3.19        2.63      2.72 o 
   4  -7   6        0.52       -1.61      1.61 o 
   5  -7   6        0.22        0.35      0.64 o 
   6  -7   6        3.17        4.28      1.24 o 
   7  -7   6       80.00       68.18      4.56 o 
   8  -7   6       48.74       49.75      1.79 o 
   9  -7   6        8.25        8.01      1.11 o 
  -6  -6   6        7.11        8.83      1.13 o 
  -5  -6   6        0.00       -0.16      0.74 o 
  -4  -6   6       89.51      100.74      2.99 o 
  -3  -6   6       84.70       81.10      2.29 o 
  -2  -6   6       35.06       39.38      1.49 o 
  -1  -6   6       94.45       91.25      1.92 o 
   0  -6   6        5.90        5.41      0.56 o 
   1  -6   6      211.92      215.71      4.42 o 
   2  -6   6        1.63        1.04      0.35 o 
   3  -6   6      159.60      160.05      7.74 o 
   4  -6   6      941.91      831.61     55.46 o 
   5  -6   6       30.72       27.01      2.33 o 
   6  -6   6      118.63      108.57      3.11 o 
   7  -6   6       17.23       15.20      0.73 o 
   8  -6   6        0.80        0.38      0.57 o 
   9  -6   6       97.08       93.74      3.44 o 
  -7  -5   6       10.51        9.67      1.21 o 
  -6  -5   6        2.90        1.58      0.92 o 
  -5  -5   6        1.20        0.79      0.72 o 
  -4  -5   6       20.77       19.18      1.16 o 
  -3  -5   6        0.87        0.67      0.44 o 
  -2  -5   6      165.18      175.99      3.17 o 
  -1  -5   6      155.01      156.92      2.46 o 
   1  -5   6      251.65      274.87      4.55 o 
   2  -5   6       30.29       23.06      0.75 o 
   3  -5   6       51.96       49.09      2.64 o 
   4  -5   6      460.28      441.06     40.27 o 
   5  -5   6      476.30      482.98      8.91 o 
   6  -5   6      466.46      444.86      8.26 o 
   7  -5   6       45.68       41.06      1.65 o 
   8  -5   6      217.02      198.28      5.46 o 
   9  -5   6        0.13        0.64      0.83 o 
  -8  -4   6        0.74        1.96      1.53 o 
  -7  -4   6        0.00       -0.76      0.76 o 
  -6  -4   6        8.72        8.99      1.21 o 
  -5  -4   6       86.27       78.04      2.37 o 
  -4  -4   6        0.80        0.55      0.40 o 
  -3  -4   6       69.75       71.90      1.47 o 
  -2  -4   6        6.47        7.58      0.67 o 
  -1  -4   6       33.71       33.11      0.77 o 
   0  -4   6      338.57      364.99      5.12 o 
   1  -4   6       10.91       14.33      0.77 o 
   2  -4   6      439.02      371.73      6.47 o 
   3  -4   6       76.24       67.37      1.50 o 
   4  -4   6        3.37        2.30      0.33 o 
   5  -4   6       13.83       15.13      0.60 o 
   6  -4   6      491.34      492.36     12.77 o 
   7  -4   6      326.55      329.14      8.37 o 
   8  -4   6      135.41      133.99      4.16 o 
   9  -4   6       23.43       25.19      2.32 o 
  10  -4   6      207.64      211.11      9.66 o 
  -8  -3   6        3.92        0.66      1.39 o 
  -7  -3   6        3.95        4.25      1.01 o 
  -6  -3   6        5.39        4.32      0.63 o 
  -5  -3   6       97.34       92.80      2.18 o 
  -4  -3   6       30.67       31.04      1.07 o 
  -3  -3   6      195.35      187.56      3.07 o 
  -2  -3   6      514.91      530.43      7.77 o 
  -1  -3   6      280.25      309.62      4.62 o 
   0  -3   6        1.33        3.58      0.24 o 
   1  -3   6      157.19      191.11      2.75 o 
   2  -3   6      443.11      534.26      8.44 o 
   3  -3   6      168.18      189.48      2.73 o 
   4  -3   6      136.88      122.95      1.90 o 
   5  -3   6       19.11       23.11      0.70 o 
   6  -3   6       27.30       28.96      2.14 o 
   7  -3   6       13.96       16.56      1.26 o 
   8  -3   6      122.26      119.26      3.98 o 
   9  -3   6        2.71        2.03      1.49 o 
  -9  -2   6       10.44       11.11      2.02 o 
  -8  -2   6        3.45        2.29      0.92 o 
  -7  -2   6       48.17       46.30      1.53 o 
  -6  -2   6       56.32       59.50      1.94 o 
  -5  -2   6        6.92        7.97      0.63 o 
  -4  -2   6        1.21        0.80      0.41 o 
  -3  -2   6      588.08      587.97      9.15 o 
  -2  -2   6        6.59        5.32      0.52 o 
  -1  -2   6      193.22      193.68      2.63 o 
   0  -2   6     1400.40     1506.45     23.95 o 
   1  -2   6       33.69       38.17      0.73 o 
   2  -2   6        0.86        3.21      0.23 o 
   3  -2   6      757.55      826.59     10.67 o 
   4  -2   6      613.25      619.09      9.66 o 
   5  -2   6      150.53      153.03      2.68 o 
   6  -2   6        0.37        0.53      0.51 o 
   7  -2   6      113.67      114.83      6.70 o 
   8  -2   6        0.34       -0.54      0.93 o 
   9  -2   6        3.20        3.99      1.21 o 
  -9  -1   6       48.86       49.47      2.30 o 
  -8  -1   6       25.90       27.09      2.06 o 
  -7  -1   6        0.01        0.54      0.49 o 
  -6  -1   6       26.31       25.46      1.51 o 
  -5  -1   6      138.56      145.27      2.94 o 
  -4  -1   6      473.05      497.38      7.86 o 
  -3  -1   6        2.46        0.68      0.29 o 
  -2  -1   6       96.10       95.69      1.56 o 
  -1  -1   6     2138.09     2163.46     30.51 o 
   0  -1   6        4.65        7.44      0.30 o 
   1  -1   6       85.48       76.88      1.13 o 
   2  -1   6      502.80      568.42      7.36 o 
   3  -1   6        3.92        0.86      0.25 o 
   4  -1   6      617.47      611.12     10.36 o 
   5  -1   6      181.67      187.84      5.57 o 
   6  -1   6       76.16       70.44      2.20 o 
   7  -1   6        0.22       -0.23      0.63 o 
   8  -1   6        3.30        2.40      1.39 o 
   9  -1   6       22.25       27.14      2.12 o 
 -10   0   6        2.47        1.06      0.96 o 
  -9   0   6        6.56        4.50      1.01 o 
  -8   0   6        0.07       -0.69      0.69 o 
  -7   0   6       43.78       44.77      1.64 o 
  -6   0   6      271.31      261.66      4.86 o 
  -5   0   6      115.19      105.54      2.25 o 
  -4   0   6      121.64      130.17      2.37 o 
  -3   0   6      649.79      701.54     10.07 o 
  -2   0   6      163.38      173.20      2.66 o 
  -1   0   6      399.66      485.03      6.60 o 
   0   0   6        2.23        3.67      0.26 o 
   1   0   6     1579.65     1804.42     24.31 o 
   2   0   6       56.30       59.24      1.22 o 
   3   0   6      294.52      288.27      4.24 o 
   4   0   6       86.30       98.18      2.13 o 
   5   0   6       15.37       13.69      0.79 o 
   6   0   6       54.19       52.63      2.01 o 
   7   0   6        7.44       10.81      1.13 o 
   8   0   6       22.16       26.02      2.51 o 
 -10   1   6        5.73        7.39      1.46 o 
  -9   1   6       23.69       27.44      1.66 o 
  -8   1   6        0.01       -0.31      0.69 o 
  -7   1   6      184.70      192.56      4.27 o 
  -6   1   6      109.45       98.61      2.18 o 
  -5   1   6       37.13       35.22      1.98 o 
  -4   1   6      164.36      170.16      2.53 o 
  -3   1   6       11.20       12.83      0.41 o 
  -2   1   6        1.11        0.79      0.24 o 
  -1   1   6      228.42      249.90      3.73 o 
   0   1   6      146.85      165.19      2.76 o 
   1   1   6      687.87      715.64     11.25 o 
   2   1   6      168.28      147.52      2.49 o 
   3   1   6       36.35       35.66      0.99 o 
   4   1   6        0.00        0.18      0.36 o 
   5   1   6       69.92       64.46      1.76 o 
   6   1   6       44.37       39.67      2.02 o 
   7   1   6        0.43        0.01      0.92 o 
   8   1   6        0.00       -0.09      1.11 o 
 -10   2   6      268.11      289.59     11.44 o 
  -9   2   6      102.66      104.58      3.89 o 
  -8   2   6        0.04        0.74      0.71 o 
  -7   2   6      468.74      468.46     10.14 o 
  -6   2   6        6.38        5.46      0.71 o 
  -5   2   6      255.48      264.70      4.99 o 
  -4   2   6        3.86        4.54      0.79 o 
  -3   2   6       25.44       23.53      0.70 o 
  -2   2   6      934.65      917.47     12.94 o 
  -1   2   6       51.06       52.79      1.12 o 
   0   2   6        6.68        4.34      0.37 o 
   1   2   6        2.14        3.85      0.47 o 
   2   2   6        2.46        0.34      0.41 o 
   3   2   6       50.04       55.35      2.06 o 
   4   2   6       13.22        9.81      0.64 o 
   5   2   6        7.06        9.27      0.80 o 
   6   2   6        2.74        4.82      0.93 o 
   7   2   6        5.82        6.81      1.59 o 
 -10   3   6        9.67        8.45      1.70 o 
  -9   3   6      101.50      107.82      3.87 o 
  -8   3   6      357.89      363.14      9.55 o 
  -7   3   6       20.69       21.22      1.21 o 
  -6   3   6       45.60       43.72      1.65 o 
  -5   3   6      207.36      200.65      3.76 o 
  -4   3   6      125.42      123.33      2.65 o 
  -3   3   6      132.90      131.46      2.55 o 
  -2   3   6        1.24        1.04      0.25 o 
  -1   3   6      242.70      227.25      3.74 o 
   0   3   6      417.37      428.80      7.36 o 
   1   3   6        0.00       -0.14      0.31 o 
   2   3   6       14.00       17.05      0.74 o 
   3   3   6       57.41       57.90      1.47 o 
   4   3   6       10.89       10.26      0.71 o 
   5   3   6       17.24       16.87      1.42 o 
   6   3   6        0.38        0.13      0.80 o 
   7   3   6        4.17        1.33      1.53 o 
  -9   4   6      112.60      113.64      7.65 o 
  -8   4   6       63.85       62.21      2.71 o 
  -7   4   6        5.18        4.24      0.91 o 
  -6   4   6      230.96      213.13      4.99 o 
  -5   4   6        6.64        4.44      0.67 o 
  -4   4   6      107.67      110.36      2.86 o 
  -3   4   6      159.07      149.34      2.58 o 
  -2   4   6       10.92       15.03      0.58 o 
  -1   4   6      220.67      196.87      3.67 o 
   0   4   6       17.96       16.79      0.81 o 
   1   4   6        1.48        1.20      0.40 o 
   2   4   6        6.36        7.08      0.59 o 
   3   4   6       22.29       24.63      1.10 o 
   4   4   6        0.19       -0.10      0.52 o 
   5   4   6       22.25       20.79      1.77 o 
   6   4   6        9.38        6.50      1.76 o 
  -9   5   6        0.01        0.25      0.85 o 
  -8   5   6       19.92       17.53      2.13 o 
  -7   5   6       14.14       11.71      1.16 o 
  -6   5   6        9.08        4.98      0.87 o 
  -5   5   6       21.12       19.36      1.63 o 
  -4   5   6      104.80       87.56      2.45 o 
  -3   5   6        3.52        2.11      0.58 o 
  -2   5   6       58.45       55.35      1.47 o 
  -1   5   6        7.36        6.29      0.94 o 
   0   5   6       16.45       14.40      1.39 o 
   1   5   6      144.80      153.32      3.52 o 
   2   5   6        0.41       -0.02      0.56 o 
   3   5   6        9.14        6.90      0.86 o 
   4   5   6       34.05       33.21      3.24 o 
   5   5   6       33.90       26.08      3.12 o 
  -8   6   6        9.53        9.74      1.19 o 
  -7   6   6        1.17        1.30      0.79 o 
  -6   6   6       71.80       75.62      2.72 o 
  -5   6   6        2.56        3.74      0.81 o 
  -4   6   6       68.38       65.42      2.41 o 
  -3   6   6        0.86        0.03      0.65 o 
  -2   6   6      254.19      260.45      5.95 o 
  -1   6   6        8.61        8.79      0.79 o 
   0   6   6        6.12        7.03      0.78 o 
   1   6   6        2.00        3.32      0.71 o 
   2   6   6       29.54       30.67      1.46 o 
   3   6   6       97.63      106.23      3.00 o 
  -7   7   6        5.49        7.69      1.09 o 
  -6   7   6        3.39        3.68      0.95 o 
  -5   7   6        5.47        7.70      1.25 o 
  -4   7   6        1.48        1.70      0.78 o 
  -3   7   6        0.59        0.44      1.32 o 
  -2   7   6        7.51        7.12      1.24 o 
  -1   7   6        2.37        1.23      0.70 o 
   0   7   6       29.86       29.55      2.43 o 
   1   7   6       22.59       24.77      1.51 o 
   2   7   6        5.77        4.92      1.02 o 
  -5   8   6        0.10        0.86      0.79 o 
  -4   8   6       15.97       17.66      1.41 o 
  -3   8   6       11.58       14.03      1.32 o 
  -2   8   6        6.49        8.79      1.01 o 
  -1   8   6        6.97        8.62      1.06 o 
  -1 -10   7        0.80       -0.42      0.78 o 
   0 -10   7       14.18       16.41      2.19 o 
   1 -10   7        3.90        2.03      0.62 o 
   2 -10   7       25.05       22.55      1.65 o 
   3 -10   7       25.04       31.63      2.98 o 
   5 -10   7       14.69       16.71      2.16 o 
   6 -10   7        0.43       -0.38      1.18 o 
  -3  -9   7        4.14        4.85      1.10 o 
  -2  -9   7        7.11        5.98      1.05 o 
  -1  -9   7        0.84       -0.31      0.66 o 
   0  -9   7       16.28       18.14      2.25 o 
   1  -9   7        0.59       -0.36      0.49 o 
   2  -9   7       18.96       22.94      1.30 o 
   3  -9   7       56.42       52.11      2.19 o 
   4  -9   7       55.22       66.68     14.45 o 
   5  -9   7       47.58       50.28      3.57 o 
   6  -9   7        4.36        6.23      1.51 o 
   7  -9   7       52.06       53.65      3.87 o 
  -4  -8   7        9.23        7.47      1.16 o 
  -3  -8   7       62.66       62.16      3.25 o 
  -2  -8   7       14.87       15.27      1.11 o 
  -1  -8   7       45.21       41.76      1.65 o 
   0  -8   7      163.16      147.47      3.90 o 
   1  -8   7       18.47       21.35      0.87 o 
   2  -8   7       38.70       35.62      1.27 o 
   3  -8   7       32.35       25.77      2.05 o 
   4  -8   7        0.29       -0.31      0.89 o 
   5  -8   7      281.08      243.91      7.68 o 
   6  -8   7        0.65        0.84      0.90 o 
   7  -8   7       11.37       18.48      2.30 o 
   8  -8   7        1.47        0.26      1.00 o 
  -5  -7   7        5.47        7.04      1.07 o 
  -4  -7   7        7.46        7.57      0.99 o 
  -3  -7   7       53.69       48.79      1.89 o 
  -2  -7   7        9.53        8.58      0.85 o 
  -1  -7   7       99.09       99.75      2.46 o 
   0  -7   7       11.05       10.34      0.87 o 
   1  -7   7      360.66      384.65      6.21 o 
   2  -7   7      631.35      571.46     14.38 o 
   3  -7   7       79.59       83.61     13.30 o 
   4  -7   7      315.39      269.38     15.90 o 
   5  -7   7       15.12       12.60      1.62 o 
   6  -7   7       16.61       16.47      2.04 o 
   7  -7   7      125.92      120.87      4.48 o 
   8  -7   7        4.21        4.62      0.68 o 
   9  -7   7        5.50        6.16      1.06 o 
  -6  -6   7        4.59        2.02      0.98 o 
  -5  -6   7        2.98        2.99      0.92 o 
  -4  -6   7        9.30       10.85      1.03 o 
  -3  -6   7       18.67       14.36      0.96 o 
  -2  -6   7        3.96        4.41      0.58 o 
  -1  -6   7        9.39        9.40      0.86 o 
   0  -6   7       28.62       27.24      0.81 o 
   1  -6   7        5.99        6.63      0.57 o 
   2  -6   7      436.38      427.07      7.52 o 
   3  -6   7      768.04      728.03     28.20 o 
   4  -6   7      261.25      207.15      9.37 o 
   5  -6   7       12.40       14.40      0.98 o 
   6  -6   7      366.13      350.21     10.72 o 
   7  -6   7        1.41        2.43      0.48 o 
   8  -6   7       32.36       31.08      3.16 o 
   9  -6   7       48.50       47.67      2.91 o 
  -7  -5   7        6.82        7.12      1.12 o 
  -6  -5   7        8.51        7.98      1.07 o 
  -5  -5   7       80.39       78.45      2.57 o 
  -4  -5   7        9.39        8.16      0.87 o 
  -3  -5   7        2.71        2.57      0.58 o 
  -2  -5   7       23.74       26.82      1.05 o 
  -1  -5   7      377.09      372.15      5.68 o 
   0  -5   7       51.06       42.96      0.97 o 
   1  -5   7      109.79      104.82      1.98 o 
   2  -5   7        2.94        1.71      0.32 o 
   3  -5   7       17.74       17.37      0.61 o 
   4  -5   7      296.33      296.94      5.33 o 
   5  -5   7      266.72      272.63      7.05 o 
   6  -5   7      153.11      146.13      2.96 o 
   7  -5   7       77.23       76.20      2.51 o 
   8  -5   7      293.88      282.53      7.42 o 
   9  -5   7        1.06        0.62      0.93 o 
  -8  -4   7        0.16       -0.83      1.40 o 
  -7  -4   7       50.62       48.21      2.09 o 
  -6  -4   7       42.56       39.79      1.88 o 
  -5  -4   7        1.24        0.33      0.60 o 
  -4  -4   7      147.45      141.71      4.23 o 
  -3  -4   7       61.26       60.34      1.38 o 
  -2  -4   7       29.57       30.13      0.96 o 
  -1  -4   7      584.41      583.47      8.62 o 
   0  -4   7       79.17      112.24      1.89 o 
   1  -4   7      750.04      797.57     11.54 o 
   2  -4   7        1.79        2.62      0.24 o 
   3  -4   7      141.97      152.47      2.65 o 
   4  -4   7        3.49        2.83      0.22 o 
   5  -4   7       57.07       57.03      1.25 o 
   6  -4   7       12.51       16.86      0.91 o 
   7  -4   7       11.65       12.99      1.08 o 
   8  -4   7       11.18       10.10      1.16 o 
   9  -4   7       11.25       12.92      1.42 o 
  -8  -3   7       43.93       42.08      3.11 o 
  -7  -3   7       27.17       26.11      1.49 o 
  -6  -3   7        1.29        1.88      0.67 o 
  -5  -3   7      450.24      444.73      7.86 o 
  -4  -3   7       62.29       71.83      1.63 o 
  -3  -3   7        3.62        3.34      0.41 o 
  -2  -3   7      253.62      268.65      4.38 o 
  -1  -3   7        7.96        5.39      0.35 o 
   0  -3   7       50.51       62.32      1.11 o 
   1  -3   7     1441.99     1600.82     20.43 o 
   2  -3   7      109.84      158.72      2.22 o 
   3  -3   7      387.80      367.65      4.86 o 
   4  -3   7        0.08        0.80      0.27 o 
   5  -3   7      342.01      340.98      7.18 o 
   6  -3   7       70.13       73.20      2.94 o 
   7  -3   7        0.67        0.84      0.78 o 
   8  -3   7       10.16        9.48      1.30 o 
   9  -3   7       34.38       35.15      2.18 o 
  -9  -2   7        0.25       -1.25      1.33 o 
  -8  -2   7       14.90       13.73      2.40 o 
  -7  -2   7       23.63       26.19      1.92 o 
  -6  -2   7      144.10      144.61      3.08 o 
  -5  -2   7       22.12       21.54      0.94 o 
  -4  -2   7       40.69       50.16      1.29 o 
  -3  -2   7     1329.52     1356.51     20.58 o 
  -2  -2   7      329.99      372.70      5.57 o 
  -1  -2   7       47.91       29.77      0.96 o 
   0  -2   7       84.76      103.45      1.53 o 
   1  -2   7      262.84      266.25      3.81 o 
   2  -2   7      224.69      226.93      3.13 o 
   3  -2   7      416.13      428.05      5.70 o 
   4  -2   7       11.81       17.14      0.73 o 
   5  -2   7        6.31        5.87      0.55 o 
   6  -2   7        1.80        1.02      0.67 o 
   7  -2   7        4.38        3.55      0.91 o 
   8  -2   7        3.77        3.69      1.08 o 
   9  -2   7        0.27       -0.52      1.05 o 
  -9  -1   7        1.50        1.78      1.13 o 
  -8  -1   7       47.52       47.12      2.29 o 
  -7  -1   7        0.39        0.36      0.51 o 
  -6  -1   7       99.79      114.33      2.54 o 
  -5  -1   7       63.32       72.66      1.80 o 
  -4  -1   7       14.10       17.80      1.44 o 
  -3  -1   7      233.54      259.47      4.28 o 
  -2  -1   7       90.54       69.88      1.39 o 
  -1  -1   7     1003.59     1177.58     15.69 o 
   0  -1   7      544.15      542.79      7.82 o 
   1  -1   7       72.42       87.19      1.57 o 
   2  -1   7       93.31      106.88      2.02 o 
   3  -1   7      199.40      205.83      3.61 o 
   4  -1   7       69.25       65.73      1.53 o 
   5  -1   7       38.11       43.84      1.84 o 
   6  -1   7       27.45       32.62      2.07 o 
   7  -1   7       17.27       16.61      1.72 o 
   8  -1   7        7.51        7.69      1.76 o 
   9  -1   7       16.98       19.01      1.95 o 
  -9   0   7       51.31       57.79      2.67 o 
  -8   0   7       16.18       13.83      1.65 o 
  -7   0   7        4.68        6.81      0.81 o 
  -6   0   7       11.53       12.01      0.75 o 
  -5   0   7       74.18       68.45      1.69 o 
  -4   0   7        7.47        9.55      0.60 o 
  -3   0   7        6.19        6.31      0.52 o 
  -2   0   7       63.70       83.36      1.56 o 
  -1   0   7       56.83       56.42      1.31 o 
   0   0   7        2.75        2.93      0.26 o 
   1   0   7       75.48       93.11      1.68 o 
   2   0   7        1.92        2.86      0.33 o 
   3   0   7        0.22        2.28      0.36 o 
   4   0   7       24.95       29.23      1.03 o 
   5   0   7        4.15        3.61      0.61 o 
   6   0   7       41.59       39.50      1.88 o 
   7   0   7        0.24        0.46      0.75 o 
   8   0   7       29.00       25.38      2.02 o 
  -9   1   7      116.01      110.28      4.34 o 
  -8   1   7       74.22       71.57      2.85 o 
  -7   1   7        8.51        7.30      0.90 o 
  -6   1   7        9.23       10.57      0.71 o 
  -5   1   7       22.40       19.88      1.31 o 
  -4   1   7      256.36      252.95      3.87 o 
  -3   1   7        4.16        5.29      0.35 o 
  -2   1   7        8.73       15.26      0.61 o 
  -1   1   7       13.35       15.41      0.51 o 
   0   1   7       28.49       28.52      0.79 o 
   1   1   7       65.06       52.58      1.23 o 
   2   1   7       12.88       16.84      0.64 o 
   3   1   7       54.01       56.84      1.30 o 
   4   1   7        0.01        1.06      0.40 o 
   5   1   7        1.68        1.44      0.72 o 
   6   1   7       27.71       27.35      2.27 o 
   7   1   7       17.93       19.60      1.45 o 
   8   1   7        5.71        5.15      1.41 o 
  -9   2   7        1.54        0.68      0.99 o 
  -8   2   7       40.04       40.53      1.81 o 
  -7   2   7       19.84       21.07      1.95 o 
  -6   2   7      117.35      119.46      2.87 o 
  -5   2   7        2.20        3.00      0.48 o 
  -3   2   7        0.50        0.82      0.31 o 
  -2   2   7       22.86       17.50      0.68 o 
  -1   2   7      298.05      308.58      4.93 o 
   0   2   7        9.15        5.77      0.49 o 
   1   2   7      265.71      267.54      4.89 o 
   2   2   7        1.46        2.67      0.41 o 
   3   2   7        2.67        2.50      0.52 o 
   4   2   7        4.68        4.16      0.53 o 
   5   2   7        3.88        2.23      0.68 o 
   6   2   7        5.71        6.36      1.10 o 
   7   2   7        1.11        0.45      0.89 o 
  -9   3   7        9.39       10.82      1.35 o 
  -8   3   7       38.38       36.82      3.43 o 
  -7   3   7       32.29       31.71      1.50 o 
  -6   3   7       13.50       15.67      2.23 o 
  -5   3   7       64.43       60.95      1.77 o 
  -4   3   7       17.45       18.71      0.84 o 
  -3   3   7      438.77      414.13      6.58 o 
  -2   3   7        0.18        0.29      0.27 o 
  -1   3   7      321.41      303.22      5.74 o 
   0   3   7      425.88      418.75      6.87 o 
   1   3   7      144.34      142.19      2.52 o 
   2   3   7        0.03       -0.36      0.36 o 
   3   3   7       34.78       38.50      1.20 o 
   4   3   7        0.03       -0.16      0.53 o 
   5   3   7        1.46        0.92      0.69 o 
   6   3   7        8.88        8.39      1.43 o 
  -9   4   7        5.24        4.04      1.07 o 
  -8   4   7        4.29        5.22      1.52 o 
  -7   4   7        1.24        1.10      0.76 o 
  -6   4   7       32.14       28.18      1.37 o 
  -5   4   7       37.33       28.00      1.42 o 
  -4   4   7       75.68       76.59      3.50 o 
  -3   4   7       22.47       24.08      0.84 o 
  -2   4   7      126.40      113.91      3.25 o 
  -1   4   7      212.88      231.88      4.78 o 
   0   4   7        2.16        1.78      0.52 o 
   1   4   7       92.77       89.65      2.51 o 
   2   4   7      172.19      173.03      3.57 o 
   3   4   7       77.57       74.03      2.02 o 
   4   4   7       15.84       14.65      1.75 o 
   5   4   7       57.46       57.73      2.83 o 
  -9   5   7        2.63        3.27      1.24 o 
  -8   5   7       27.58       32.92      1.89 o 
  -7   5   7        3.08        4.13      0.95 o 
  -6   5   7       39.60       44.29      2.64 o 
  -5   5   7       26.32       26.10      1.50 o 
  -4   5   7       64.58       60.98      2.78 o 
  -3   5   7      165.04      160.57      3.95 o 
  -2   5   7        0.01        0.35      0.57 o 
  -1   5   7        4.22        4.03      0.70 o 
   0   5   7       46.20       40.90      2.52 o 
   1   5   7      211.40      212.69      4.63 o 
   2   5   7       55.18       55.63      1.89 o 
   3   5   7       98.94       95.16      2.71 o 
   4   5   7      196.57      206.53      7.03 o 
  -8   6   7        0.79        0.48      0.85 o 
  -7   6   7        0.00        1.03      0.81 o 
  -6   6   7       12.03       13.53      1.61 o 
  -5   6   7        0.23       -0.02      0.67 o 
  -4   6   7        2.51        2.01      0.76 o 
  -3   6   7        5.00        4.48      1.41 o 
  -2   6   7        3.38        3.47      0.82 o 
  -1   6   7       61.35       60.76      2.20 o 
   0   6   7       12.31       11.85      0.95 o 
   1   6   7      101.46      103.68      3.00 o 
   2   6   7       14.40       12.93      1.13 o 
   3   6   7       37.14       40.66      3.68 o 
  -6   7   7        0.19        1.60      0.85 o 
  -5   7   7        0.22        0.01      0.70 o 
  -4   7   7        6.35       10.63      1.16 o 
  -3   7   7        2.51        2.00      0.85 o 
  -2   7   7        5.84        6.34      1.03 o 
  -1   7   7        1.73        1.80      0.75 o 
   0   7   7        0.97        1.35      0.77 o 
   1   7   7        0.64        0.47      0.79 o 
   0 -10   8        0.24        0.01      0.68 o 
   1 -10   8       38.09       36.59      2.34 o 
   2 -10   8       12.11       16.23      1.25 o 
   3 -10   8       23.49       22.06      1.98 o 
   4 -10   8        6.90        4.61      4.25 o 
   5 -10   8       33.59       40.06      3.34 o 
   6 -10   8       43.89       44.34      3.51 o 
  -2  -9   8      207.22      216.54      5.98 o 
  -1  -9   8        2.42        3.03      0.79 o 
   0  -9   8       33.42       25.76      1.16 o 
   1  -9   8       38.83       36.60      1.26 o 
   2  -9   8       33.68       36.09      1.37 o 
   3  -9   8       91.26       79.65      4.25 o 
   4  -9   8        2.21        3.19      1.18 o 
   5  -9   8        9.60        8.87      1.21 o 
   6  -9   8        1.82        1.18      1.24 o 
   7  -9   8        8.35        7.50      1.89 o 
  -4  -8   8       20.92       21.26      1.48 o 
  -3  -8   8       19.92       18.39      1.30 o 
  -2  -8   8       46.67       46.97      2.32 o 
  -1  -8   8      127.51      136.57      3.79 o 
   0  -8   8      415.78      403.32      8.00 o 
   1  -8   8       17.14       18.21      1.38 o 
   2  -8   8      227.16      199.81      5.96 o 
   3  -8   8       12.98       13.14      0.99 o 
   4  -8   8       89.61       94.62      4.36 o 
   5  -8   8       19.36       14.33      1.66 o 
   6  -8   8        8.06        8.64      1.15 o 
   7  -8   8       35.89       37.76      2.76 o 
   8  -8   8        1.61        1.63      0.50 o 
  -5  -7   8       25.58       22.04      1.53 o 
  -4  -7   8       10.73       11.18      1.13 o 
  -3  -7   8        8.23        8.92      1.30 o 
  -2  -7   8       11.20       13.45      0.91 o 
  -1  -7   8        0.26       -0.31      0.47 o 
   0  -7   8      282.88      288.23      5.82 o 
   1  -7   8      159.66      168.91      3.17 o 
   2  -7   8      333.23      311.01      7.53 o 
   3  -7   8       19.41       17.58      1.65 o 
   4  -7   8      285.38      251.30     10.51 o 
   5  -7   8        3.46        0.31      1.18 o 
   6  -7   8       72.85       77.77      3.14 o 
   7  -7   8       34.30       27.78      1.86 o 
   8  -7   8        3.49        1.63      0.64 o 
  -6  -6   8        8.29        9.03      1.25 o 
  -5  -6   8        7.50        8.35      1.17 o 
  -4  -6   8       47.42       44.59      2.02 o 
  -3  -6   8       99.43      105.73      4.77 o 
  -2  -6   8       11.62       11.10      0.81 o 
  -1  -6   8       58.46       53.81      1.61 o 
   0  -6   8        2.66        0.55      0.40 o 
   1  -6   8        1.83        1.56      0.26 o 
   2  -6   8      162.48      170.67      3.29 o 
   3  -6   8       13.72       14.05      0.62 o 
   4  -6   8      251.34      224.42      5.37 o 
   5  -6   8       71.84       71.23      3.45 o 
   6  -6   8      248.57      232.63      6.03 o 
   7  -6   8        0.83       -0.10      0.46 o 
   8  -6   8        0.35        1.48      0.70 o 
   9  -6   8        4.46        2.32      0.90 o 
  -7  -5   8        0.02       -0.02      0.86 o 
  -6  -5   8       59.80       56.13      2.23 o 
  -5  -5   8        5.91        5.23      0.94 o 
  -4  -5   8        0.00        0.34      0.60 o 
  -3  -5   8      132.41      125.01      2.94 o 
  -2  -5   8      134.04      148.66      2.95 o 
  -1  -5   8      142.98      161.06      2.73 o 
   0  -5   8        2.50        4.86      0.38 o 
   1  -5   8      143.92      148.14      2.57 o 
   2  -5   8       19.73       24.45      0.82 o 
   3  -5   8        0.70        0.39      0.32 o 
   4  -5   8        8.27       12.19      0.58 o 
   5  -5   8        8.36        8.57      0.53 o 
   6  -5   8       17.68       16.70      1.05 o 
   7  -5   8        0.00        0.00      0.63 o 
   8  -5   8       28.95       30.87      1.70 o 
   9  -5   8        0.06       -0.22      0.80 o 
  -8  -4   8        0.08        1.44      1.53 o 
  -7  -4   8      116.64      113.16      3.46 o 
  -6  -4   8        6.09        7.90      1.01 o 
  -5  -4   8        4.99        4.95      0.85 o 
  -4  -4   8       56.93       59.31      1.69 o 
  -3  -4   8        1.28        0.09      0.45 o 
  -2  -4   8       96.79       94.26      1.93 o 
  -1  -4   8      173.16      213.59      3.24 o 
   0  -4   8      272.69      325.67      4.67 o 
   1  -4   8       29.81       25.69      0.63 o 
   2  -4   8        0.27        0.20      0.18 o 
   3  -4   8       34.74       42.67      0.94 o 
   4  -4   8       29.83       31.11      0.98 o 
   5  -4   8       14.22       10.64      0.70 o 
   6  -4   8        3.27        2.83      0.90 o 
   7  -4   8       35.97       33.79      2.02 o 
   8  -4   8       54.12       49.98      2.29 o 
   9  -4   8        0.02       -0.92      0.92 o 
  -8  -3   8       20.71       19.38      2.36 o 
  -7  -3   8       12.73       12.45      1.15 o 
  -6  -3   8        0.95        0.11      0.58 o 
  -5  -3   8       66.29       68.76      1.81 o 
  -4  -3   8       11.07       14.72      0.71 o 
  -3  -3   8        0.56        1.44      0.34 o 
  -2  -3   8        9.11       11.42      0.52 o 
  -1  -3   8      167.05      151.65      2.48 o 
   0  -3   8        7.54        8.76      0.45 o 
   1  -3   8       15.06       14.71      0.45 o 
   2  -3   8      297.07      326.22      4.62 o 
   3  -3   8       15.03       15.06      0.49 o 
   4  -3   8       36.63       37.00      1.04 o 
   5  -3   8      156.03      152.00      3.90 o 
   6  -3   8       32.40       30.84      1.54 o 
   7  -3   8        0.89        0.34      0.74 o 
   8  -3   8        2.04        1.03      0.96 o 
   9  -3   8        9.54       10.45      1.48 o 
  -9  -2   8        0.71       -0.90      1.35 o 
  -8  -2   8        2.90        2.85      1.44 o 
  -7  -2   8       33.14       32.87      1.52 o 
  -6  -2   8        1.01        0.70      0.49 o 
  -5  -2   8       94.02       99.20      2.27 o 
  -4  -2   8      124.20      106.33      2.14 o 
  -3  -2   8        0.00        0.86      0.36 o 
  -2  -2   8        0.94        0.43      0.27 o 
  -1  -2   8       98.05       93.99      2.31 o 
   0  -2   8       22.42       30.33      0.91 o 
   1  -2   8       21.12       28.34      0.77 o 
   2  -2   8       70.12       74.78      1.26 o 
   3  -2   8        0.14        0.79      0.27 o 
   4  -2   8      263.71      272.67      4.37 o 
   5  -2   8      180.84      178.77      3.92 o 
   6  -2   8        0.78        0.22      0.69 o 
   7  -2   8      120.24      124.78      4.83 o 
   8  -2   8       52.57       53.41      2.59 o 
  -9  -1   8        3.64       -0.30      1.33 o 
  -8  -1   8       10.60       12.13      1.22 o 
  -7  -1   8        2.02        0.96      0.66 o 
  -6  -1   8       46.98       52.02      1.54 o 
  -5  -1   8       12.25       13.28      0.98 o 
  -4  -1   8       69.94       69.06      1.55 o 
  -3  -1   8       23.62       20.52      1.09 o 
  -2  -1   8        3.37        1.23      0.30 o 
  -1  -1   8       76.93       59.88      1.11 o 
   0  -1   8      274.80      263.63      3.84 o 
   1  -1   8       17.43       12.09      0.52 o 
   2  -1   8        0.45        1.06      0.25 o 
   3  -1   8      318.03      310.57      5.28 o 
   4  -1   8        1.92        1.97      0.54 o 
   5  -1   8        6.12        5.86      0.65 o 
   6  -1   8      147.56      146.77      3.83 o 
   7  -1   8      167.01      160.02      5.97 o 
   8  -1   8        1.51        0.63      1.19 o 
  -9   0   8        3.82        5.57      1.07 o 
  -8   0   8       10.63        8.71      1.09 o 
  -7   0   8        0.99        0.16      0.64 o 
  -6   0   8       64.98       71.27      1.84 o 
  -5   0   8        0.00        0.55      0.41 o 
  -4   0   8       17.42       16.27      0.99 o 
  -3   0   8       45.26       62.73      1.25 o 
  -2   0   8        5.92        6.90      0.39 o 
  -1   0   8        6.80        9.02      0.43 o 
   0   0   8      152.94      142.93      2.48 o 
   1   0   8       27.23       24.11      1.11 o 
   2   0   8       47.06       52.72      1.18 o 
   3   0   8       15.83       16.63      0.65 o 
   4   0   8       23.81       23.84      0.96 o 
   5   0   8       34.48       37.13      1.43 o 
   6   0   8        0.51        0.64      0.68 o 
   7   0   8        1.54        1.56      1.01 o 
   8   0   8       27.97       30.59      2.59 o 
  -9   1   8       47.85       46.23      3.95 o 
  -8   1   8        1.63        1.12      0.76 o 
  -7   1   8       50.74       47.13      1.93 o 
  -6   1   8      138.52      135.62      3.23 o 
  -5   1   8       28.30       29.49      0.89 o 
  -4   1   8      154.48      139.29      2.34 o 
  -3   1   8      276.65      267.96      4.09 o 
  -2   1   8       56.23       58.29      1.30 o 
  -1   1   8      142.54      152.41      2.69 o 
   0   1   8      128.13      134.80      2.64 o 
   1   1   8       77.53       69.87      1.61 o 
   2   1   8        1.82        3.93      0.43 o 
   3   1   8       27.00       29.43      1.22 o 
   4   1   8       29.19       32.02      1.18 o 
   5   1   8        4.27        2.67      0.67 o 
   6   1   8        1.99        2.72      1.42 o 
   7   1   8        7.86        4.30      1.11 o 
  -9   2   8       13.51       12.50      1.50 o 
  -8   2   8       46.03       39.64      1.82 o 
  -7   2   8      100.29       97.50      2.92 o 
  -6   2   8        4.32        5.12      0.80 o 
  -5   2   8      631.96      605.85     12.91 o 
  -4   2   8      106.47      104.78      2.20 o 
  -3   2   8       99.82      102.51      1.99 o 
  -2   2   8      365.07      338.41      5.48 o 
  -1   2   8       53.59       45.92      1.37 o 
   0   2   8       16.69       13.32      0.65 o 
   1   2   8        2.88        1.10      0.41 o 
   2   2   8        8.22       10.27      0.61 o 
   3   2   8       13.51       12.04      0.91 o 
   4   2   8       45.99       49.03      1.73 o 
   5   2   8       47.67       44.36      1.74 o 
   6   2   8       13.88       16.02      1.22 o 
  -9   3   8        1.15        2.50      1.04 o 
  -8   3   8       40.86       36.35      2.51 o 
  -7   3   8       10.55        9.31      0.99 o 
  -6   3   8      146.21      138.32      3.63 o 
  -5   3   8        0.08       -0.24      0.52 o 
  -4   3   8      109.30       98.31      2.35 o 
  -3   3   8      566.51      562.91      8.84 o 
  -2   3   8      229.19      218.35      3.73 o 
  -1   3   8        3.65        3.83      0.51 o 
   0   3   8      269.58      273.92      4.74 o 
   1   3   8      167.24      164.67      3.06 o 
   2   3   8       56.76       54.42      1.43 o 
   3   3   8       73.05       68.31      1.71 o 
   4   3   8        0.82        0.61      0.66 o 
   5   3   8        9.31       11.62      1.26 o 
   6   3   8       49.78       43.23      3.08 o 
  -9   4   8        3.41        3.31      1.23 o 
  -8   4   8        3.66        2.60      1.07 o 
  -7   4   8        0.12       -0.30      0.76 o 
  -6   4   8       63.26       59.91      2.10 o 
  -5   4   8       83.93       78.56      2.42 o 
  -4   4   8       10.44       11.56      0.93 o 
  -3   4   8      147.09      136.27      3.00 o 
  -2   4   8        2.65        1.44      0.61 o 
  -1   4   8      467.74      442.94      8.61 o 
   0   4   8      415.23      411.08      8.07 o 
   1   4   8       79.39       69.39      1.87 o 
   2   4   8      482.92      496.88      9.68 o 
   3   4   8       31.12       32.43      1.50 o 
   4   4   8       29.60       29.29      2.04 o 
  -8   5   8       24.69       28.56      1.89 o 
  -7   5   8        1.32        2.16      0.97 o 
  -6   5   8        9.11        7.80      2.02 o 
  -5   5   8       27.32       25.76      1.57 o 
  -4   5   8        2.20        2.72      0.70 o 
  -3   5   8        0.12       -0.10      0.57 o 
  -2   5   8       28.13       27.97      2.17 o 
  -1   5   8      125.93      124.97      3.38 o 
   0   5   8        8.91        6.22      0.78 o 
   1   5   8       47.16       49.38      1.77 o 
   2   5   8       31.07       33.06      1.58 o 
   3   5   8        2.96        2.20      1.14 o 
  -7   6   8        0.25        0.27      0.89 o 
  -6   6   8       18.86       21.34      1.54 o 
  -5   6   8        1.10        1.24      0.97 o 
  -4   6   8       36.71       41.44      2.02 o 
  -3   6   8       33.67       34.31      1.84 o 
  -2   6   8       19.29       22.15      1.54 o 
  -1   6   8        1.83        2.71      0.70 o 
   0   6   8       13.46       12.51      1.02 o 
   1   6   8        6.10        4.49      0.86 o 
   2   6   8        0.01        0.19      0.90 o 
  -5   7   8        0.42       -0.18      0.77 o 
  -4   7   8       89.52      104.96      3.63 o 
  -3   7   8        2.81        3.05      0.95 o 
  -2   7   8        5.35        4.70      1.03 o 
  -1   7   8       19.44       18.85      1.35 o 
   0 -10   9       18.97       22.23      1.28 o 
   1 -10   9       25.40       22.56      1.40 o 
   2 -10   9        1.52        1.05      0.59 o 
   3 -10   9       28.46       25.74      2.15 o 
   4 -10   9        0.04       -3.04      3.54 o 
   5 -10   9        0.47        0.71      1.45 o 
  -2  -9   9      136.22      126.98      6.26 o 
  -1  -9   9        5.04        6.18      0.89 o 
   0  -9   9       91.89       80.73      2.23 o 
   1  -9   9        0.18       -0.44      0.44 o 
   2  -9   9       39.59       39.69      1.48 o 
   3  -9   9       19.67       15.72      2.35 o 
   4  -9   9        0.89        2.99      1.29 o 
   5  -9   9       79.47       71.97      7.02 o 
   6  -9   9        2.64        3.08      1.62 o 
   7  -9   9        0.42       -1.24      1.33 o 
  -4  -8   9        0.17       -0.25      0.83 o 
  -3  -8   9        2.10        1.47      0.80 o 
  -2  -8   9       17.14       19.47      1.44 o 
  -1  -8   9       64.04       59.68      2.13 o 
   0  -8   9      137.23      134.02      3.13 o 
   1  -8   9       14.78       11.84      0.94 o 
   2  -8   9      100.11       94.99      3.07 o 
   3  -8   9        1.82        4.31      1.60 o 
   4  -8   9       19.47       18.47      1.47 o 
   5  -8   9       40.95       37.67      2.91 o 
   6  -8   9        0.64        0.03      0.82 o 
   7  -8   9       18.50       21.29      1.63 o 
   8  -8   9        1.07        0.73      0.96 o 
  -5  -7   9       26.73       26.32      3.15 o 
  -4  -7   9        0.02       -0.73      0.73 o 
  -3  -7   9        9.33        7.11      0.95 o 
  -2  -7   9        0.38       -0.11      0.54 o 
  -1  -7   9        9.79       10.90      0.82 o 
   0  -7   9        1.56        1.87      0.50 o 
   1  -7   9       38.54       38.92      1.36 o 
   2  -7   9       82.04       68.18      2.24 o 
   3  -7   9        4.07        5.21      0.79 o 
   4  -7   9       51.32       40.90      2.22 o 
   5  -7   9       21.70       23.74      1.45 o 
   6  -7   9        2.28        1.17      0.82 o 
   7  -7   9        0.24        0.87      0.90 o 
   8  -7   9        1.67        1.26      0.66 o 
  -6  -6   9        0.32        0.91      1.48 o 
  -5  -6   9       61.60       57.89      2.48 o 
  -4  -6   9       17.04       19.63      2.05 o 
  -3  -6   9       27.65       28.26      1.64 o 
  -2  -6   9        1.62        3.22      0.98 o 
  -1  -6   9       18.14       19.14      0.96 o 
   0  -6   9       43.70       38.19      1.39 o 
   1  -6   9       14.07       13.98      0.60 o 
   2  -6   9       43.64       45.29      0.97 o 
   3  -6   9       99.61      103.89      2.22 o 
   4  -6   9       29.59       28.53      1.02 o 
   5  -6   9        1.70        0.85      0.56 o 
   6  -6   9        2.48        2.90      0.51 o 
   7  -6   9       12.62       13.09      1.06 o 
   8  -6   9       17.56       17.18      1.22 o 
  -7  -5   9        1.01        0.75      0.90 o 
  -6  -5   9        0.46       -0.35      0.87 o 
  -5  -5   9        3.77        2.02      0.81 o 
  -4  -5   9        6.81        8.81      1.16 o 
  -3  -5   9      146.26      159.59      5.45 o 
  -2  -5   9       71.74       72.47      1.95 o 
  -1  -5   9        1.84        1.59      0.49 o 
   0  -5   9        0.03       -0.03      0.29 o 
   1  -5   9       80.61       69.89      1.52 o 
   2  -5   9        1.06        0.69      0.25 o 
   3  -5   9       34.85       43.12      1.07 o 
   4  -5   9       66.98       66.16      1.91 o 
   5  -5   9       79.75       68.82      1.98 o 
   6  -5   9      134.69      129.49      3.67 o 
   7  -5   9        0.00        0.25      0.71 o 
   8  -5   9        2.70        4.15      0.94 o 
  -7  -4   9        6.38        5.41      1.18 o 
  -6  -4   9       15.51       13.37      1.19 o 
  -5  -4   9        0.20       -0.37      0.63 o 
  -4  -4   9        0.00        0.20      0.55 o 
  -3  -4   9       36.10       36.82      1.46 o 
  -1  -4   9      155.27      140.92      2.31 o 
   0  -4   9      162.28      178.23      2.75 o 
   1  -4   9       82.43       80.56      1.41 o 
   2  -4   9        0.00        0.96      0.24 o 
   3  -4   9      254.71      242.28      3.78 o 
   4  -4   9       98.18      100.99      2.42 o 
   5  -4   9       13.84       12.58      0.78 o 
   6  -4   9       46.07       50.77      2.85 o 
   7  -4   9       46.90       46.65      2.39 o 
   8  -4   9       15.10       15.66      1.41 o 
  -8  -3   9        2.81        1.86      1.43 o 
  -7  -3   9       11.84       12.01      1.16 o 
  -6  -3   9        4.04        3.93      0.85 o 
  -5  -3   9        9.86       11.52      0.94 o 
  -4  -3   9        2.16        1.20      0.54 o 
  -3  -3   9       16.74       14.72      0.99 o 
  -2  -3   9       31.42       35.47      0.91 o 
  -1  -3   9      104.51      120.63      2.63 o 
   0  -3   9      170.07      175.14      2.56 o 
   1  -3   9      209.37      219.92      3.23 o 
   2  -3   9      235.24      254.37      3.72 o 
   3  -3   9      649.17      643.51      8.91 o 
   4  -3   9       54.97       53.28      1.44 o 
   5  -3   9      137.25      138.65      6.41 o 
   6  -3   9       88.51       92.64      3.06 o 
   7  -3   9        4.39        4.28      0.93 o 
   8  -3   9       59.01       59.29      3.24 o 
  -8  -2   9        8.72       13.01      1.96 o 
  -7  -2   9        7.24        7.18      0.92 o 
  -6  -2   9       14.09       12.58      0.85 o 
  -5  -2   9        7.90        8.95      0.66 o 
  -4  -2   9       93.56       92.04      1.95 o 
  -3  -2   9        5.31        5.75      0.48 o 
  -2  -2   9      126.09      123.66      2.28 o 
  -1  -2   9       28.12       26.78      0.69 o 
   0  -2   9       41.31       30.98      0.74 o 
   1  -2   9       29.35       32.51      0.87 o 
   2  -2   9      110.61      100.13      1.86 o 
   3  -2   9       45.74       40.71      0.98 o 
   4  -2   9      159.81      168.30      3.56 o 
   5  -2   9      406.17      408.62     13.87 o 
   6  -2   9        5.18        7.49      1.60 o 
   7  -2   9      214.62      218.22      8.12 o 
   8  -2   9       28.36       27.09      1.95 o 
  -9  -1   9        3.55        0.23      1.47 o 
  -8  -1   9       20.05       19.06      1.82 o 
  -7  -1   9       72.32       76.11      2.32 o 
  -6  -1   9        2.46        2.68      0.71 o 
  -5  -1   9       39.11       45.59      1.39 o 
  -4  -1   9       26.43       27.68      0.96 o 
  -3  -1   9       39.68       34.44      0.98 o 
  -2  -1   9       19.21       15.26      0.61 o 
  -1  -1   9       10.06       11.68      0.60 o 
   0  -1   9       22.98       22.39      0.91 o 
   1  -1   9       35.88       40.18      1.05 o 
   2  -1   9      139.02      132.98      2.06 o 
   3  -1   9       10.03        8.22      0.70 o 
   4  -1   9       44.10       43.92      1.38 o 
   5  -1   9       45.91       42.54      1.59 o 
   6  -1   9        4.46        4.57      1.00 o 
   7  -1   9      166.78      179.65      9.54 o 
   8  -1   9        3.30        2.90      1.23 o 
  -9   0   9       49.89       43.71      2.14 o 
  -8   0   9       90.85       89.06      2.99 o 
  -7   0   9        0.64       -0.69      0.69 o 
  -6   0   9      424.79      427.03      9.17 o 
  -5   0   9      346.24      346.40      5.77 o 
  -3   0   9       92.86       92.39      1.81 o 
  -2   0   9       67.16       62.44      1.27 o 
  -1   0   9       72.73       78.85      1.49 o 
   0   0   9      297.18      279.81      4.73 o 
   1   0   9        0.10        0.25      0.33 o 
   2   0   9        3.49        6.11      0.48 o 
   3   0   9      154.64      147.46      2.93 o 
   4   0   9        1.62        1.78      0.56 o 
   5   0   9       27.57       27.21      1.28 o 
   6   0   9       30.65       26.45      1.34 o 
   7   0   9        1.65        0.11      0.99 o 
  -9   1   9       27.27       28.86      1.75 o 
  -8   1   9        3.20        3.46      0.88 o 
  -7   1   9      300.14      309.35      7.19 o 
  -6   1   9       77.56       79.31      2.27 o 
  -5   1   9      116.24      113.42      2.29 o 
  -4   1   9      500.57      485.30      7.58 o 
  -3   1   9      132.68      132.10      2.47 o 
  -2   1   9       22.59       14.09      0.63 o 
  -1   1   9       17.82       24.49      0.82 o 
   0   1   9       34.25       33.19      1.01 o 
   1   1   9      190.96      177.56      3.24 o 
   2   1   9      300.91      295.20      4.74 o 
   3   1   9       88.56       86.87      2.01 o 
   4   1   9      126.11      127.46      3.11 o 
   5   1   9       18.69       19.41      1.19 o 
   6   1   9       37.04       37.67      1.75 o 
   7   1   9       45.78       47.57      3.46 o 
  -9   2   9       33.93       32.71      2.13 o 
  -8   2   9       12.14       13.19      1.23 o 
  -7   2   9        3.59        2.37      0.80 o 
  -6   2   9        2.12        2.12      0.71 o 
  -5   2   9      148.30      161.58      3.30 o 
  -4   2   9      286.93      278.58      5.03 o 
  -3   2   9       24.06       22.44      0.82 o 
  -2   2   9      749.14      730.40     11.34 o 
  -1   2   9      472.94      473.94      7.55 o 
   0   2   9       59.20       51.65      1.35 o 
   1   2   9      277.18      278.21      4.84 o 
   2   2   9       14.67       18.90      1.00 o 
   3   2   9       27.60       27.55      1.16 o 
   4   2   9      132.80      126.80      3.46 o 
   5   2   9       90.50       92.22      2.70 o 
   6   2   9        7.49        7.54      1.05 o 
  -9   3   9        0.13        0.18      0.92 o 
  -8   3   9        3.10        3.54      1.09 o 
  -7   3   9       70.56       66.56      2.38 o 
  -6   3   9        1.66        1.34      0.69 o 
  -5   3   9      188.93      178.95      5.74 o 
  -4   3   9       47.21       48.45      1.51 o 
  -3   3   9       56.95       62.33      1.59 o 
  -2   3   9      255.26      246.52      4.21 o 
  -1   3   9      130.70      129.25      3.03 o 
   0   3   9      760.24      746.63     12.01 o 
   1   3   9        0.75        1.61      0.48 o 
   2   3   9       25.11       27.63      1.05 o 
   3   3   9        6.63        6.58      0.84 o 
   4   3   9       16.97       14.89      1.39 o 
   5   3   9        0.45       -0.41      0.92 o 
  -8   4   9        8.05        9.81      1.35 o 
  -7   4   9        2.69        2.41      0.91 o 
  -6   4   9        4.96        3.99      0.78 o 
  -5   4   9        0.01        0.21      0.62 o 
  -4   4   9        0.14        0.65      0.63 o 
  -3   4   9       54.68       49.79      1.85 o 
  -2   4   9        0.79        2.49      0.51 o 
  -1   4   9        6.32        3.54      0.73 o 
   0   4   9        0.07       -0.36      0.61 o 
   1   4   9       17.26       13.91      1.01 o 
   2   4   9      144.94      133.53      3.32 o 
   3   4   9       38.12       36.50      2.75 o 
   4   4   9       29.23       27.01      2.04 o 
  -7   5   9        0.56        1.76      0.89 o 
  -6   5   9      110.72      109.83      3.73 o 
  -5   5   9        1.51        2.74      0.88 o 
  -4   5   9        1.88        3.24      0.72 o 
  -3   5   9        3.83        4.80      0.80 o 
  -2   5   9       44.93       43.98      1.79 o 
  -1   5   9        9.06        8.56      1.00 o 
   0   5   9       41.76       45.44      1.88 o 
   1   5   9        3.29        2.92      0.75 o 
   2   5   9        0.69       -0.20      1.14 o 
  -6   6   9      103.18      127.17      4.21 o 
  -5   6   9        7.39        7.86      1.14 o 
  -4   6   9        3.56        3.85      0.95 o 
  -3   6   9        3.18        3.03      1.37 o 
  -2   6   9        3.40        4.66      1.02 o 
  -1   6   9        4.37        5.71      0.93 o 
   0   6   9        1.42        1.40      0.75 o 
   1 -10  10        4.38        5.65      0.68 o 
   2 -10  10        3.16        5.40      0.78 o 
   3 -10  10       34.08       33.38      1.35 o 
   4 -10  10        8.47       13.02      1.47 o 
  -2  -9  10       59.65       59.13      3.05 o 
  -1  -9  10        1.53        1.41      0.67 o 
   0  -9  10       39.70       38.80      1.63 o 
   1  -9  10        1.33        2.36      0.79 o 
   2  -9  10       11.54       15.43      2.05 o 
   3  -9  10        1.89        2.12      1.31 o 
   4  -9  10        5.33        6.33      1.26 o 
   5  -9  10        0.99        0.09      0.88 o 
   6  -9  10       12.87       16.12      2.32 o 
  -3  -8  10        1.01        0.00      0.75 o 
  -2  -8  10        3.97        1.78      0.71 o 
  -1  -8  10       10.75       10.43      0.86 o 
   0  -8  10       32.35       29.60      2.14 o 
   1  -8  10        5.78        4.80      0.61 o 
   2  -8  10       16.10       13.33      0.72 o 
   3  -8  10       10.34       10.43      1.07 o 
   4  -8  10        2.87        0.83      0.61 o 
   5  -8  10       10.44       11.92      0.96 o 
   6  -8  10        1.52        1.02      0.69 o 
   7  -8  10        0.17        0.10      0.44 o 
  -5  -7  10        6.26        5.17      1.10 o 
  -4  -7  10       23.24       23.34      1.50 o 
  -3  -7  10        8.27        7.28      0.89 o 
  -2  -7  10        5.94        6.68      0.99 o 
  -1  -7  10        3.75        4.18      0.69 o 
   0  -7  10       20.22       17.18      0.93 o 
   1  -7  10       47.41       41.46      1.52 o 
   2  -7  10       51.91       53.84      2.63 o 
   3  -7  10        6.81        7.85      0.84 o 
   4  -7  10        0.60        1.05      0.59 o 
   5  -7  10        0.06        0.58      0.70 o 
   6  -7  10       33.39       33.31      1.31 o 
   7  -7  10        2.23        2.19      0.89 o 
   8  -7  10        1.67        2.63      0.76 o 
  -6  -6  10       19.57       21.89      2.66 o 
  -5  -6  10       50.38       51.07      2.36 o 
  -4  -6  10       54.56       58.69      2.74 o 
  -3  -6  10       96.04       99.77      2.68 o 
  -2  -6  10       29.56       26.31      1.52 o 
  -1  -6  10      196.50      192.58      4.69 o 
   0  -6  10      165.24      157.92      3.54 o 
   1  -6  10        3.37        1.77      0.42 o 
   2  -6  10       30.31       25.65      0.87 o 
   3  -6  10       49.78       38.56      1.80 o 
   4  -6  10       46.24       42.11      2.03 o 
   5  -6  10       26.09       28.54      1.05 o 
   6  -6  10        0.06        0.80      0.50 o 
   7  -6  10        0.42        2.12      0.63 o 
   8  -6  10       11.46       10.24      1.09 o 
  -6  -5  10        3.05        2.15      0.91 o 
  -5  -5  10        6.91        5.18      0.94 o 
  -4  -5  10       36.42       40.10      1.70 o 
  -3  -5  10       33.07       33.25      1.75 o 
  -2  -5  10      131.05      135.01      2.91 o 
  -1  -5  10      314.03      316.76      6.43 o 
   0  -5  10       57.98       56.35      2.01 o 
   1  -5  10      235.55      214.63      4.48 o 
   2  -5  10      416.98      399.56      7.08 o 
   3  -5  10       65.91       75.25      1.90 o 
   4  -5  10       50.96       53.82      1.54 o 
   5  -5  10       68.18       69.78      1.92 o 
   6  -5  10        6.27        4.27      0.67 o 
   7  -5  10       29.94       31.53      3.69 o 
   8  -5  10        0.00        1.33      0.84 o 
  -7  -4  10        0.36        0.77      0.87 o 
  -6  -4  10        3.19        3.03      0.87 o 
  -5  -4  10        1.10       -0.38      0.70 o 
  -4  -4  10       21.01       21.95      2.13 o 
  -3  -4  10      175.85      189.04      4.05 o 
  -2  -4  10        1.22        2.76      0.58 o 
  -1  -4  10       59.57       68.35      1.58 o 
   0  -4  10      187.55      183.80      3.09 o 
   1  -4  10     1048.95     1024.71     14.97 o 
   2  -4  10       46.82       53.05      1.27 o 
   3  -4  10      441.37      427.80      8.33 o 
   4  -4  10      269.28      257.32      5.33 o 
   5  -4  10      142.22      127.44      4.14 o 
   6  -4  10       63.56       61.14      2.28 o 
   7  -4  10        8.73        7.61      1.02 o 
   8  -4  10        0.27        1.85      0.96 o 
  -8  -3  10        4.43        2.24      2.41 o 
  -7  -3  10        0.62       -0.13      0.75 o 
  -6  -3  10        0.00        0.60      0.71 o 
  -5  -3  10        2.81        3.27      0.93 o 
  -4  -3  10       63.69       61.80      1.74 o 
  -3  -3  10       17.32       13.36      0.87 o 
  -2  -3  10        2.70        2.83      0.50 o 
  -1  -3  10       19.89       19.32      1.07 o 
   0  -3  10       17.28       18.66      0.64 o 
   1  -3  10        2.98        2.79      0.44 o 
   2  -3  10       52.03       59.70      1.30 o 
   3  -3  10      505.38      475.98      7.70 o 
   4  -3  10        0.30        0.88      0.46 o 
   5  -3  10      575.33      548.46     17.12 o 
   6  -3  10       47.32       46.09      2.05 o 
   7  -3  10       78.60       84.87      5.64 o 
   8  -3  10       14.34       14.89      1.79 o 
  -8  -2  10        0.19       -0.45      1.26 o 
  -7  -2  10        6.41        5.10      1.21 o 
  -6  -2  10        3.57        4.31      0.90 o 
  -5  -2  10        2.18        1.77      0.59 o 
  -4  -2  10       48.67       45.52      1.27 o 
  -3  -2  10        0.09        0.77      0.40 o 
  -2  -2  10        9.67        8.77      0.48 o 
  -1  -2  10      116.90      119.74      2.06 o 
   0  -2  10        8.94        6.69      0.38 o 
   1  -2  10      120.92      112.88      2.79 o 
   2  -2  10        0.69       -0.19      0.35 o 
   3  -2  10       10.82       11.88      0.65 o 
   4  -2  10       32.82       32.20      1.18 o 
   5  -2  10      213.95      204.23      5.81 o 
   6  -2  10       32.08       34.41      3.62 o 
   7  -2  10      223.01      251.87      8.62 o 
   8  -2  10        0.47       -0.01      1.05 o 
  -8  -1  10      123.02      123.69      5.35 o 
  -7  -1  10       92.94       90.46      3.58 o 
  -6  -1  10       33.98       34.02      2.93 o 
  -5  -1  10        6.76        6.39      0.62 o 
  -4  -1  10      170.64      160.11      3.18 o 
  -3  -1  10       12.77       14.10      0.60 o 
  -2  -1  10      220.32      212.35      3.38 o 
  -1  -1  10       35.67       46.90      1.06 o 
   0  -1  10      174.65      165.03      2.61 o 
   1  -1  10      102.42       94.71      1.78 o 
   2  -1  10       28.68       27.87      1.06 o 
   3  -1  10      320.87      305.84      5.74 o 
   4  -1  10       38.58       32.33      1.91 o 
   5  -1  10        5.65        3.76      0.86 o 
   6  -1  10        8.12        9.03      1.03 o 
   7  -1  10       26.47       23.55      2.16 o 
  -8   0  10      145.96      148.04      4.23 o 
  -7   0  10        2.99        2.42      0.81 o 
  -6   0  10      110.17      109.36      2.88 o 
  -5   0  10       68.91       71.89      1.54 o 
  -4   0  10        2.29        2.64      0.40 o 
  -3   0  10        0.07        1.37      0.34 o 
  -2   0  10        0.10        0.18      0.30 o 
  -1   0  10        0.12        1.12      0.33 o 
   0   0  10      128.49      121.27      2.37 o 
   1   0  10      360.39      349.37      5.86 o 
   2   0  10      577.58      591.32      9.70 o 
   3   0  10        4.28        5.55      0.72 o 
   4   0  10      205.81      191.33      4.00 o 
   5   0  10      153.88      153.90      3.67 o 
   6   0  10       25.00       26.33      2.19 o 
   7   0  10        0.00       -0.28      1.04 o 
  -8   1  10        2.61        3.63      1.04 o 
  -7   1  10       19.61       19.65      1.37 o 
  -6   1  10      385.74      387.89      8.67 o 
  -5   1  10        9.47        8.90      0.72 o 
  -4   1  10      390.25      378.18      6.66 o 
  -3   1  10      215.16      214.67      3.75 o 
  -2   1  10        5.23        4.13      0.48 o 
  -1   1  10       24.19       25.02      0.86 o 
   0   1  10        2.32        2.80      0.45 o 
   1   1  10      214.39      219.86      3.96 o 
   2   1  10      187.83      190.02      3.61 o 
   3   1  10      149.15      145.78      3.23 o 
   4   1  10        7.22        9.62      0.91 o 
   5   1  10       17.93       16.28      1.23 o 
   6   1  10      106.75      119.53      3.28 o 
  -8   2  10        0.01        0.91      0.81 o 
  -7   2  10       68.28       68.43      2.77 o 
  -6   2  10        1.79        2.68      0.85 o 
  -5   2  10       11.92       12.84      1.28 o 
  -4   2  10      187.17      180.85      3.61 o 
  -3   2  10        0.00        0.04      0.37 o 
  -2   2  10      382.84      349.90      5.77 o 
  -1   2  10      127.43      124.70      2.66 o 
   0   2  10        1.29        0.70      0.49 o 
   1   2  10      118.54      118.77      2.59 o 
   2   2  10       27.03       25.08      1.30 o 
   3   2  10        1.41        1.12      0.65 o 
   4   2  10       81.08       88.99      2.60 o 
   5   2  10       50.15       50.82      2.61 o 
  -8   3  10        3.22        4.57      1.13 o 
  -7   3  10        8.98        9.10      1.44 o 
  -6   3  10        5.25        5.68      0.91 o 
  -5   3  10        0.63        0.17      0.63 o 
  -4   3  10        8.24        6.02      0.71 o 
  -3   3  10        0.10       -0.45      0.52 o 
  -2   3  10        0.79       -0.37      0.41 o 
  -1   3  10      259.50      236.74      4.52 o 
   0   3  10      111.96       92.04      2.45 o 
   1   3  10       58.44       59.21      1.69 o 
   2   3  10       13.59       11.89      1.04 o 
   3   3  10       32.58       36.80      2.08 o 
   4   3  10       24.27       29.11      2.47 o 
  -7   4  10       14.59       13.94      1.43 o 
  -6   4  10       31.77       35.48      1.96 o 
  -5   4  10        0.00        0.06      0.76 o 
  -4   4  10       60.81       58.13      2.81 o 
  -3   4  10        0.00       -0.08      0.61 o 
  -2   4  10       55.85       60.00      2.12 o 
  -1   4  10       21.87       20.54      1.66 o 
   0   4  10        7.44        6.04      0.94 o 
   1   4  10       47.37       47.51      1.76 o 
   2   4  10       85.79       82.73      3.33 o 
   3   4  10        5.69        2.76      1.46 o 
  -6   5  10       18.70       22.60      1.67 o 
  -5   5  10       16.26       17.80      1.48 o 
  -4   5  10       35.99       49.09      2.29 o 
  -3   5  10        3.68        1.78      0.75 o 
  -2   5  10       11.67       12.16      1.14 o 
  -1   5  10       14.51       16.54      1.25 o 
   0   5  10        9.11        9.63      0.97 o 
   1   5  10        1.13        1.58      0.95 o 
  -4   6  10       23.14       31.33      1.95 o 
  -3   6  10        2.91        3.53      0.99 o 
  -2   6  10       12.47       18.69      2.11 o 
   2 -10  11        1.76        1.19      0.68 o 
   3 -10  11        0.86        1.17      0.61 o 
  -1  -9  11        3.27        3.01      0.76 o 
   0  -9  11        0.04        0.03      0.60 o 
   1  -9  11        4.93        4.98      1.18 o 
   2  -9  11       22.61       19.33      1.18 o 
   3  -9  11        0.52        0.75      0.53 o 
   4  -9  11        0.62        1.46      0.96 o 
   5  -9  11        0.14        0.87      0.67 o 
  -3  -8  11        2.77        0.74      0.82 o 
  -2  -8  11       19.84       16.82      1.42 o 
  -1  -8  11       35.42       36.37      1.61 o 
   0  -8  11       22.89       24.92      1.20 o 
   2  -8  11       12.51       15.19      1.22 o 
   3  -8  11        0.75        1.10      0.46 o 
   4  -8  11       47.55       49.85      2.59 o 
   5  -8  11       28.27       27.55      2.63 o 
   6  -8  11        0.40       -0.11      0.47 o 
  -4  -7  11       40.93       42.25      4.29 o 
  -3  -7  11       35.33       36.50      1.70 o 
  -2  -7  11       86.45       77.89      2.55 o 
  -1  -7  11        6.84        2.90      0.77 o 
   1  -7  11       37.96       34.35      1.23 o 
   2  -7  11        0.67        0.71      0.41 o 
   3  -7  11       36.88       38.66      1.12 o 
   4  -7  11       12.76       18.25      1.02 o 
   5  -7  11        0.47        0.68      0.46 o 
   6  -7  11        1.10        0.76      0.71 o 
   7  -7  11       14.50       18.54      1.85 o 
  -5  -6  11       46.99       47.86      3.23 o 
  -4  -6  11       12.78       12.20      1.37 o 
  -3  -6  11      242.71      236.91      6.42 o 
  -2  -6  11       83.34       92.38      3.48 o 
   0  -6  11      124.09      127.74      3.02 o 
   1  -6  11      104.19      106.47      2.57 o 
   2  -6  11       49.41       50.14      1.36 o 
   3  -6  11       31.59       32.42      1.05 o 
   4  -6  11        4.29        3.34      0.59 o 
   5  -6  11        9.56       10.67      0.74 o 
   6  -6  11        2.52        3.35      0.75 o 
   7  -6  11        2.81        4.17      0.75 o 
  -6  -5  11        8.18       10.61      1.38 o 
  -5  -5  11       16.30       16.92      1.46 o 
  -4  -5  11       18.38       19.70      1.28 o 
  -3  -5  11       95.19      109.72      3.07 o 
  -2  -5  11       11.69       11.08      1.15 o 
  -1  -5  11      696.54      667.99     12.89 o 
   0  -5  11       69.64       69.33      1.93 o 
   1  -5  11      255.25      264.15      4.93 o 
   2  -5  11       31.99       30.43      1.04 o 
   3  -5  11      170.52      145.44      3.66 o 
   4  -5  11       23.48       18.23      0.91 o 
   5  -5  11        2.95        4.19      0.62 o 
   6  -5  11        0.63        0.62      0.56 o 
   7  -5  11        1.38        1.39      0.78 o 
  -7  -4  11        0.01        1.04      0.87 o 
  -6  -4  11        0.01       -0.88      0.95 o 
  -5  -4  11        1.06        0.58      0.66 o 
  -4  -4  11        5.37        6.91      0.83 o 
  -3  -4  11        5.12        7.70      1.16 o 
  -2  -4  11       54.01       59.07      2.80 o 
  -1  -4  11       16.08       14.71      1.08 o 
   0  -4  11       11.28        6.91      0.54 o 
   1  -4  11      379.07      320.37      5.85 o 
   2  -4  11      116.28      105.30      2.61 o 
   3  -4  11      204.59      194.83      4.51 o 
   4  -4  11       13.52       11.65      0.81 o 
   5  -4  11      103.85       94.44      3.39 o 
   6  -4  11        0.07        0.67      0.67 o 
   7  -4  11        2.32        0.95      0.80 o 
  -7  -3  11       26.86       32.47      4.81 o 
  -6  -3  11        0.63        1.40      0.80 o 
  -5  -3  11        0.48        0.16      0.59 o 
  -4  -3  11      134.00      134.48      3.20 o 
  -3  -3  11      202.93      199.17      4.26 o 
  -2  -3  11       47.08       44.86      1.45 o 
  -1  -3  11       97.91       92.99      1.96 o 
   0  -3  11       20.42       22.48      0.84 o 
   1  -3  11        4.82        6.31      0.52 o 
   2  -3  11       83.02       78.79      1.88 o 
   3  -3  11      219.08      200.23      3.93 o 
   4  -3  11      167.97      171.13      3.92 o 
   5  -3  11       76.88       73.50      2.94 o 
   6  -3  11       32.11       30.68      2.31 o 
   7  -3  11        0.03       -0.84      0.84 o 
  -8  -2  11        4.07        4.55      1.64 o 
  -7  -2  11        7.59        8.90      1.69 o 
  -6  -2  11       23.51       25.41      2.12 o 
  -5  -2  11       65.18       66.93      3.04 o 
  -4  -2  11      250.67      245.92      5.15 o 
  -3  -2  11      120.64      123.10      2.67 o 
  -2  -2  11      328.93      322.44      5.34 o 
  -1  -2  11       71.12       65.16      1.50 o 
   0  -2  11       90.66       94.95      1.87 o 
   1  -2  11      146.49      147.01      3.02 o 
   2  -2  11      258.44      233.84      4.48 o 
   3  -2  11       13.79       15.10      0.82 o 
   4  -2  11        4.53        3.03      0.72 o 
   5  -2  11        6.95        6.35      0.98 o 
   6  -2  11        0.19        0.37      1.10 o 
   7  -2  11       36.08       35.39      3.62 o 
  -8  -1  11       63.76       63.50     11.26 o 
  -7  -1  11       15.89       16.82      2.82 o 
  -6  -1  11       16.23       21.24      2.27 o 
  -5  -1  11       10.08        9.78      0.89 o 
  -3  -1  11        2.57        0.22      0.33 o 
  -2  -1  11      153.77      141.12      2.44 o 
  -1  -1  11      516.60      494.82      7.31 o 
   0  -1  11      369.61      375.95      5.88 o 
   1  -1  11        2.25        3.59      0.50 o 
   2  -1  11      856.26      842.32     14.60 o 
   3  -1  11      156.63      149.20      3.21 o 
   4  -1  11       42.08       40.51      1.42 o 
   5  -1  11        1.96        1.82      0.73 o 
   6  -1  11        8.71       10.76      1.39 o 
   7  -1  11        0.09       -0.96      0.99 o 
  -8   0  11       76.13       72.42      3.83 o 
  -7   0  11        1.08        0.57      0.77 o 
  -6   0  11      238.02      241.31      5.77 o 
  -5   0  11        1.56        0.23      0.61 o 
  -4   0  11        0.13        0.46      0.35 o 
  -3   0  11        2.80        2.34      0.42 o 
  -2   0  11       56.25       52.38      1.22 o 
  -1   0  11       27.17       30.73      1.11 o 
   0   0  11      381.09      364.90      6.15 o 
   1   0  11      138.70      145.48      3.30 o 
   2   0  11       48.80       40.66      1.39 o 
   3   0  11       10.09       11.20      0.83 o 
   4   0  11      155.67      161.97      4.59 o 
   5   0  11      190.03      195.29      5.03 o 
   6   0  11        0.28        0.93      0.88 o 
  -8   1  11        0.17        1.04      0.88 o 
  -7   1  11        8.14        7.64      1.06 o 
  -6   1  11        0.00        1.90      0.88 o 
  -5   1  11        1.81        1.22      0.56 o 
  -4   1  11      176.16      161.96      3.06 o 
  -3   1  11      469.91      452.79      7.35 o 
  -2   1  11       27.99       25.43      1.06 o 
  -1   1  11      118.71      115.52      2.30 o 
   0   1  11      225.26      225.48      4.08 o 
   1   1  11       76.21       69.94      1.92 o 
   2   1  11       24.32       24.24      1.14 o 
   3   1  11      111.44      109.55      3.15 o 
   4   1  11       27.07       29.38      1.43 o 
   5   1  11       17.20       18.28      1.27 o 
  -8   2  11       19.53       19.27      2.41 o 
  -7   2  11        0.56        1.34      0.81 o 
  -6   2  11        8.01        9.71      1.04 o 
  -5   2  11       21.21       18.30      1.05 o 
  -4   2  11      111.97      114.12      3.05 o 
  -3   2  11      204.32      186.10      3.73 o 
  -2   2  11       68.94       57.19      1.45 o 
  -1   2  11       94.64       88.71      2.29 o 
   0   2  11       82.46       79.38      1.89 o 
   1   2  11       28.44       22.94      1.27 o 
   2   2  11       46.04       49.18      2.43 o 
   3   2  11        1.46       -0.52      0.62 o 
   4   2  11       10.03       11.99      1.11 o 
  -7   3  11        0.08        0.35      0.79 o 
  -6   3  11       29.12       29.30      1.66 o 
  -5   3  11        0.62       -0.33      0.70 o 
  -4   3  11      135.10      143.25      3.85 o 
  -3   3  11        0.04        0.10      0.60 o 
  -2   3  11      106.62      108.67      2.70 o 
  -1   3  11        4.59        3.72      0.63 o 
   0   3  11       10.41        7.29      0.91 o 
   1   3  11       53.47       54.00      2.47 o 
   2   3  11       69.88       78.93      3.87 o 
   3   3  11       83.80       83.13      3.39 o 
  -6   4  11        5.75       12.29      1.40 o 
  -5   4  11        5.50        3.29      0.83 o 
  -4   4  11        4.97        5.65      1.28 o 
  -3   4  11       19.00       17.39      1.24 o 
  -2   4  11        6.61        5.39      0.90 o 
  -1   4  11        1.86        1.33      0.73 o 
   0   4  11       26.55       28.91      1.51 o 
   1   4  11        0.04       -0.65      1.41 o 
   2   4  11       32.62       37.83      2.96 o 
  -5   5  11        0.96       -0.85      0.85 o 
  -4   5  11        1.37        1.16      0.89 o 
  -3   5  11        0.29        1.36      0.80 o 
  -2   5  11       27.16       30.67      2.75 o 
  -1   5  11        1.66        1.22      1.30 o 
   0   5  11        0.81        0.88      0.90 o 
  -1  -9  12       14.10       12.87      1.06 o 
   0  -9  12        2.90        1.27      0.70 o 
   1  -9  12        8.75       11.88      0.89 o 
   3  -9  12       31.02       33.98      1.31 o 
   4  -9  12        3.11        3.77      0.57 o 
  -3  -8  12       25.98       26.74      1.71 o 
  -2  -8  12        0.03        0.50      0.70 o 
  -1  -8  12        4.96        4.99      0.81 o 
   0  -8  12        4.87        6.19      0.80 o 
   1  -8  12       52.72       55.23      1.92 o 
   2  -8  12        0.21        0.32      0.68 o 
   3  -8  12        0.77        0.61      0.39 o 
   4  -8  12       15.39       19.07      1.03 o 
   5  -8  12       25.25       29.42      1.20 o 
   6  -8  12        0.25        0.46      0.55 o 
  -4  -7  12       19.62       20.25      1.52 o 
  -3  -7  12       31.00       28.03      2.04 o 
  -2  -7  12       41.07       42.41      1.72 o 
  -1  -7  12      128.71      137.21      4.56 o 
   0  -7  12        1.90        0.58      1.04 o 
   1  -7  12        1.00        1.62      0.51 o 
   2  -7  12        6.85        6.07      0.58 o 
   3  -7  12       15.02       15.97      1.03 o 
   4  -7  12        9.03       11.78      0.69 o 
   5  -7  12        0.13        0.39      0.43 o 
   6  -7  12        7.13        8.44      0.77 o 
  -5  -6  12       18.94       21.87      5.33 o 
  -4  -6  12        0.00       -0.39      0.73 o 
  -3  -6  12      220.01      232.14      7.27 o 
  -2  -6  12        7.42        7.67      0.89 o 
  -1  -6  12      200.56      195.94      4.92 o 
   0  -6  12        0.16       -0.08      0.50 o 
   1  -6  12      146.77      123.74      2.69 o 
   2  -6  12        2.99        4.26      0.53 o 
   3  -6  12        7.82       11.72      0.89 o 
   4  -6  12       26.76       31.26      1.42 o 
   5  -6  12       26.09       29.12      1.26 o 
   6  -6  12        7.22        8.96      1.18 o 
   7  -6  12        0.22        0.35      0.67 o 
  -6  -5  12        0.00       -0.89      0.89 o 
  -5  -5  12        8.93       11.71      1.34 o 
  -4  -5  12        1.31        1.74      1.08 o 
  -3  -5  12        1.84        2.19      0.81 o 
  -1  -5  12       54.67       50.99      1.68 o 
   0  -5  12       25.40       27.87      1.21 o 
   1  -5  12       92.27       80.00      1.94 o 
   2  -5  12       54.42       37.99      1.23 o 
   3  -5  12       64.51       58.83      1.61 o 
   4  -5  12        6.51        6.26      0.73 o 
   5  -5  12        4.43        4.31      0.69 o 
   6  -5  12       50.55       55.17      1.90 o 
   7  -5  12       22.94       22.14      2.79 o 
  -6  -4  12      114.62      122.97      5.62 o 
  -5  -4  12       68.18       74.68      2.33 o 
  -4  -4  12        5.66        8.27      1.71 o 
  -3  -4  12      194.95      193.85      4.67 o 
  -2  -4  12        9.43        6.57      0.71 o 
  -1  -4  12        1.35        1.11      0.44 o 
   0  -4  12       63.44       63.95      1.68 o 
   1  -4  12       20.30       22.03      0.94 o 
   2  -4  12        0.26       -0.40      0.40 o 
   3  -4  12      111.28       94.90      2.48 o 
   4  -4  12       59.76       50.36      1.69 o 
   5  -4  12       11.75       12.37      1.04 o 
   6  -4  12        1.49        1.43      0.80 o 
   7  -4  12        2.20        2.00      0.93 o 
  -7  -3  12       11.13       11.64      2.26 o 
  -6  -3  12       79.78       82.72      3.47 o 
  -5  -3  12      199.12      205.46      5.98 o 
  -4  -3  12      181.43      193.60      4.89 o 
  -3  -3  12        0.90        1.52      0.62 o 
  -2  -3  12       56.99       60.97      1.61 o 
  -1  -3  12      231.01      212.36      3.83 o 
   0  -3  12      165.60      168.81      3.15 o 
   1  -3  12        8.91        9.10      0.61 o 
   2  -3  12       27.51       21.23      1.05 o 
   3  -3  12       27.41       29.73      1.44 o 
   4  -3  12      125.64      131.29      3.27 o 
   5  -3  12       32.59       28.85      3.52 o 
   6  -3  12       66.46       65.87      2.70 o 
   7  -3  12        6.32        7.03      1.61 o 
  -7  -2  12        4.84        7.04      1.68 o 
  -6  -2  12        7.82        7.48      1.03 o 
  -5  -2  12        5.27        7.77      0.97 o 
  -4  -2  12       77.28       74.01      2.87 o 
  -3  -2  12      247.67      242.47      4.95 o 
  -2  -2  12      133.65      138.67      2.84 o 
  -1  -2  12       49.71       55.33      1.43 o 
   0  -2  12      363.98      369.25      6.19 o 
   1  -2  12      479.45      415.99      6.92 o 
   2  -2  12        0.01        0.88      0.44 o 
   3  -2  12       14.58       13.51      0.94 o 
   4  -2  12       48.75       51.50      2.27 o 
   5  -2  12        0.35       -0.71      0.71 o 
   6  -2  12        3.57        3.36      1.84 o 
  -7  -1  12       68.64       75.79      4.24 o 
  -6  -1  12        0.00       -0.92      0.92 o 
  -5  -1  12       65.61       64.62      2.03 o 
  -4  -1  12        5.46        6.92      0.65 o 
  -3  -1  12        2.84        2.92      0.56 o 
  -2  -1  12      217.80      199.01      3.57 o 
  -1  -1  12       44.62       43.68      1.22 o 
   0  -1  12       36.69       24.63      0.93 o 
   1  -1  12       62.49       66.28      2.16 o 
   2  -1  12        4.20        5.15      0.66 o 
   3  -1  12      250.64      233.56      4.69 o 
   4  -1  12        1.30        1.02      0.90 o 
   5  -1  12       21.29       23.06      1.70 o 
   6  -1  12        2.13        0.93      0.98 o 
  -7   0  12       24.77       23.48      3.48 o 
  -6   0  12       66.81       60.42      2.83 o 
  -5   0  12      228.19      226.00      4.89 o 
  -4   0  12        1.63        0.65      0.52 o 
  -3   0  12      275.44      258.54      4.14 o 
  -2   0  12       70.85       71.38      1.66 o 
  -1   0  12       74.54       64.29      1.73 o 
   0   0  12        2.98        3.82      0.60 o 
   1   0  12      139.54      127.31      3.18 o 
   2   0  12        0.36        1.33      0.57 o 
   3   0  12       11.33       12.06      1.24 o 
   4   0  12        8.73        7.56      0.90 o 
   5   0  12        4.98        3.52      0.96 o 
  -7   1  12        1.72        3.60      1.50 o 
  -6   1  12       49.86       56.03      2.21 o 
  -5   1  12       79.43       79.84      2.31 o 
  -4   1  12       42.09       35.47      1.29 o 
  -3   1  12       15.40       13.59      0.76 o 
  -2   1  12       13.96       13.51      0.74 o 
  -1   1  12      134.81      124.17      3.61 o 
   0   1  12        0.78        1.16      0.58 o 
   1   1  12        4.30        2.96      0.72 o 
   2   1  12        0.25       -0.58      0.58 o 
   3   1  12       44.17       39.77      1.81 o 
   4   1  12        0.00        0.86      0.73 o 
  -7   2  12       10.84       10.82      1.34 o 
  -6   2  12       12.10       12.79      1.28 o 
  -5   2  12       26.94       27.62      1.53 o 
  -4   2  12       19.70       20.99      1.12 o 
  -3   2  12        6.78        7.35      0.76 o 
  -2   2  12        2.53        1.63      0.55 o 
  -1   2  12       37.80       34.44      1.54 o 
   0   2  12       16.10       16.13      1.17 o 
   1   2  12      138.78      137.08      3.39 o 
   2   2  12        7.08        9.36      0.95 o 
   3   2  12       73.67       74.92      2.54 o 
  -6   3  12       16.30       17.52      1.39 o 
  -5   3  12       33.69       27.25      1.56 o 
  -4   3  12       18.73       17.68      1.64 o 
  -3   3  12        6.78       10.26      1.06 o 
  -2   3  12        8.39        9.92      1.03 o 
  -1   3  12        3.12        2.94      1.08 o 
   0   3  12        0.01       -1.01      1.01 o 
   1   3  12        0.38        0.71      0.89 o 
   2   3  12        3.12        2.53      1.13 o 
  -5   4  12        8.53       11.71      1.20 o 
  -4   4  12       40.87       42.13      2.45 o 
  -3   4  12        0.16        0.72      0.77 o 
  -2   4  12        5.52        7.10      1.00 o 
  -1   4  12        0.00        0.49      1.00 o 
   0   4  12       41.80       42.78      2.36 o 
   1  -9  13        1.45        2.79      0.70 o 
   2  -9  13       13.31       14.90      1.31 o 
   3  -9  13       12.40       14.87      0.97 o 
  -2  -8  13        0.21        0.40      0.77 o 
  -1  -8  13        4.79        5.15      0.87 o 
   0  -8  13        1.24        0.96      0.65 o 
   1  -8  13        0.97        0.17      0.92 o 
   2  -8  13        4.84        7.14      0.82 o 
   3  -8  13        0.41        1.85      0.49 o 
   4  -8  13        0.01       -0.01      0.52 o 
   5  -8  13        0.53        0.20      0.78 o 
  -3  -7  13       38.40       40.84      2.92 o 
  -2  -7  13       40.29       43.92      1.92 o 
  -1  -7  13       17.80       15.26      1.12 o 
   0  -7  13       12.43       12.42      1.15 o 
   1  -7  13       26.82       35.15      1.26 o 
   2  -7  13       24.81       28.60      1.48 o 
   3  -7  13       12.84       14.59      0.81 o 
   4  -7  13        0.69        0.62      0.48 o 
   5  -7  13        0.00        0.02      0.49 o 
   6  -7  13        9.42       11.64      1.65 o 
  -4  -6  13        9.04       10.57      1.29 o 
  -3  -6  13       12.80       11.86      1.40 o 
  -2  -6  13        2.61        2.53      0.88 o 
  -1  -6  13        9.17        6.06      1.84 o 
   0  -6  13      113.13      103.87      2.72 o 
   1  -6  13        0.86        0.84      0.51 o 
   2  -6  13        4.78        3.97      0.68 o 
   3  -6  13       13.15       16.94      0.89 o 
   4  -6  13        3.46        4.71      0.61 o 
   5  -6  13        6.24        7.11      0.78 o 
   6  -6  13       12.04       12.58      1.00 o 
  -5  -5  13       73.96       78.45      3.35 o 
  -4  -5  13       33.55       30.44      1.82 o 
  -3  -5  13        0.29       -0.22      0.69 o 
  -2  -5  13        7.83        8.54      0.93 o 
  -1  -5  13       19.72       18.50      1.07 o 
   0  -5  13       30.71       31.96      1.32 o 
   1  -5  13       42.49       37.74      1.29 o 
   2  -5  13      123.73      112.12      2.57 o 
   3  -5  13       32.67       34.98      1.26 o 
   4  -5  13        2.79        1.87      0.63 o 
   5  -5  13       41.77       54.90      2.26 o 
   6  -5  13        3.63        3.80      0.91 o 
  -6  -4  13       24.91       25.83      1.70 o 
  -5  -4  13        2.64        3.72      0.87 o 
  -4  -4  13      102.46      103.30      5.02 o 
  -2  -4  13       68.66       74.18      2.50 o 
  -1  -4  13        6.01        7.48      0.69 o 
   0  -4  13        5.73        4.21      0.59 o 
   1  -4  13        0.01        0.08      0.44 o 
   2  -4  13       64.91       68.17      2.15 o 
   3  -4  13        0.19        0.69      0.58 o 
   4  -4  13      121.02      118.26      3.05 o 
   5  -4  13        0.58        0.96      1.07 o 
   6  -4  13        0.74        0.22      1.02 o 
  -6  -3  13       53.17       56.54      4.10 o 
  -5  -3  13       47.58       52.06      3.42 o 
  -4  -3  13        0.04        1.21      0.96 o 
  -3  -3  13        4.36        1.64      0.84 o 
  -2  -3  13      207.81      203.77      3.95 o 
  -1  -3  13      312.48      286.81      5.02 o 
   0  -3  13        5.93        5.13      0.61 o 
   1  -3  13        2.24        2.70      0.55 o 
   2  -3  13        3.30        5.60      0.74 o 
   3  -3  13       38.76       41.54      1.59 o 
   4  -3  13        1.59        2.28      0.82 o 
   5  -3  13        7.94        8.58      1.25 o 
   6  -3  13       18.74       17.22      1.74 o 
  -6  -2  13       16.67       19.05      1.26 o 
  -5  -2  13       23.70       25.66      1.98 o 
  -3  -2  13       63.20       58.98      1.62 o 
  -2  -2  13       94.93       76.22      1.89 o 
  -1  -2  13        9.13        8.81      0.74 o 
   0  -2  13        4.57        5.05      0.57 o 
   1  -2  13       77.28       76.01      1.83 o 
   2  -2  13        1.20        1.47      0.59 o 
   3  -2  13        1.92        1.27      0.63 o 
   4  -2  13       40.99       44.16      2.02 o 
   5  -2  13        7.67        9.43      1.20 o 
  -7  -1  13       68.20       61.22      3.55 o 
  -6  -1  13       11.65       10.12      1.33 o 
  -5  -1  13       59.36       51.86      2.81 o 
  -4  -1  13       40.53       41.93      2.32 o 
  -3  -1  13       69.91       61.64      1.66 o 
  -2  -1  13       13.46       17.46      0.87 o 
  -1  -1  13      247.33      244.15      4.39 o 
   0  -1  13        5.10        2.31      0.52 o 
   1  -1  13       78.22       71.12      2.16 o 
   2  -1  13       19.52       20.84      1.08 o 
   3  -1  13       10.15        7.36      0.90 o 
   4  -1  13       17.91       16.54      1.55 o 
   5  -1  13        3.53        1.03      0.99 o 
  -7   0  13        3.76        1.54      1.39 o 
  -6   0  13        5.54        3.51      1.02 o 
  -5   0  13       23.66       22.65      1.58 o 
  -4   0  13       47.70       44.71      1.78 o 
  -3   0  13       12.97       10.90      0.89 o 
  -2   0  13        0.84        1.33      0.56 o 
  -1   0  13        5.51        5.03      0.66 o 
   0   0  13       22.94       20.09      1.03 o 
   1   0  13       83.86       89.29      2.57 o 
   2   0  13        4.46        3.18      0.69 o 
   3   0  13       81.60       85.06      3.51 o 
   4   0  13       10.86       10.83      1.18 o 
  -6   1  13        0.95        0.07      0.85 o 
  -5   1  13        4.81        5.41      1.46 o 
  -4   1  13        0.02        0.13      0.69 o 
  -3   1  13       50.20       47.63      1.89 o 
  -2   1  13       34.02       30.19      1.69 o 
  -1   1  13        9.31        5.90      0.72 o 
   0   1  13        0.13        0.15      0.54 o 
   1   1  13       28.23       30.57      1.59 o 
   2   1  13        3.45        3.62      0.76 o 
   3   1  13       62.79       66.91      2.49 o 
  -6   2  13        0.42       -0.95      1.62 o 
  -5   2  13        3.02        3.48      1.21 o 
  -4   2  13       47.36       49.84      2.51 o 
  -3   2  13        4.56        4.78      0.87 o 
  -2   2  13       12.29       11.99      1.74 o 
  -1   2  13        5.95       10.79      1.18 o 
   0   2  13        3.63        5.63      0.93 o 
   1   2  13       18.52       24.90      1.57 o 
   2   2  13        0.32        0.00      0.93 o 
  -5   3  13       36.01       36.89      2.25 o 
  -4   3  13        0.75        0.06      0.94 o 
  -3   3  13        4.63        4.48      1.16 o 
  -2   3  13       41.37       39.61      2.69 o 
  -1   3  13       18.33       16.50      3.32 o 
   0   3  13       63.10       59.76      6.44 o 
  -1  -8  14       12.29       14.91      1.93 o 
   0  -8  14       21.39       25.45      1.54 o 
   1  -8  14       24.77       30.62      1.24 o 
   2  -8  14        1.17        0.72      0.58 o 
   3  -8  14        0.66        0.13      0.51 o 
  -2  -7  14       28.43       26.52      2.05 o 
  -1  -7  14        0.73        1.63      0.76 o 
   0  -7  14        2.47        2.02      0.66 o 
   1  -7  14        4.51        7.22      0.92 o 
   2  -7  14        0.05        0.17      0.50 o 
   3  -7  14       15.77       22.00      1.25 o 
   4  -7  14        3.38        3.30      0.61 o 
   5  -7  14        0.41        0.18      0.58 o 
  -4  -6  14        4.03        5.09      0.99 o 
  -3  -6  14        2.69        2.42      1.13 o 
  -2  -6  14       65.56       74.42      2.64 o 
  -1  -6  14       39.80       41.37      1.82 o 
   0  -6  14       55.37       48.19      2.06 o 
   1  -6  14       16.42       19.28      1.28 o 
   2  -6  14        4.20        5.52      0.71 o 
   3  -6  14        2.14        2.89      0.60 o 
   4  -6  14        2.14        0.74      0.55 o 
   5  -6  14       19.39       24.61      1.28 o 
  -4  -5  14        4.04        6.46      1.10 o 
  -3  -5  14        2.17        1.07      0.80 o 
  -2  -5  14       12.66       11.74      1.33 o 
  -1  -5  14        1.25        1.83      0.57 o 
   0  -5  14       34.16       32.95      2.00 o 
   1  -5  14        4.43        3.71      0.79 o 
   2  -5  14       39.04       37.10      1.54 o 
   3  -5  14        0.08       -0.32      0.77 o 
   4  -5  14       19.77       21.29      1.18 o 
   5  -5  14       17.19       18.83      1.20 o 
  -5  -4  14        4.98        3.96      0.99 o 
  -4  -4  14       19.71       24.57      2.99 o 
  -2  -4  14        1.13        2.05      0.62 o 
  -1  -4  14       13.52       14.82      0.90 o 
   0  -4  14        3.07        4.42      0.71 o 
   1  -4  14       11.24       10.91      0.80 o 
   2  -4  14        1.13        0.19      0.56 o 
   3  -4  14       46.52       43.53      2.44 o 
   4  -4  14        0.26        1.73      0.71 o 
   5  -4  14        0.04        0.28      0.78 o 
  -5  -3  14       25.87       24.63      1.84 o 
  -4  -3  14        3.33        2.76      0.64 o 
  -3  -3  14       11.03       10.60      0.86 o 
  -2  -3  14        2.84        2.25      0.55 o 
  -1  -3  14       28.40       25.90      1.13 o 
   0  -3  14        6.30        8.75      0.76 o 
   1  -3  14       18.21       16.76      0.95 o 
   2  -3  14        6.70        8.85      0.79 o 
   3  -3  14        0.01        0.59      0.63 o 
   4  -3  14        7.18        8.04      1.10 o 
   5  -3  14        0.34       -0.32      0.79 o 
  -6  -2  14        0.19       -0.34      0.89 o 
  -5  -2  14       10.56       10.96      2.63 o 
  -3  -2  14       48.58       52.34      1.68 o 
  -2  -2  14       28.07       31.38      1.43 o 
  -1  -2  14       60.06       54.56      2.00 o 
   0  -2  14        1.16        1.85      0.53 o 
   1  -2  14       29.80       25.65      1.29 o 
   2  -2  14       17.77       17.46      1.12 o 
   3  -2  14       17.41       22.62      1.50 o 
   4  -2  14       16.19       15.39      1.79 o 
   5  -2  14       24.88       26.27      2.45 o 
  -6  -1  14        0.25        0.39      1.16 o 
  -5  -1  14        6.67        6.23      1.21 o 
  -4  -1  14        2.83        1.48      0.69 o 
  -3  -1  14        0.49       -0.62      0.66 o 
  -2  -1  14       58.59       59.35      1.69 o 
  -1  -1  14        2.45        1.96      0.53 o 
   0  -1  14       24.94       28.97      1.24 o 
   1  -1  14       15.02       15.63      0.99 o 
   2  -1  14       13.61       12.54      1.06 o 
   3  -1  14       24.73       25.47      1.43 o 
   4  -1  14       12.21       13.03      1.46 o 
  -6   0  14       12.14       10.71      1.35 o 
  -5   0  14        6.08        5.92      1.13 o 
  -4   0  14        8.44        8.08      1.15 o 
  -3   0  14        2.16        1.41      0.63 o 
  -2   0  14        0.78        1.87      0.62 o 
  -1   0  14        8.26        8.27      0.82 o 
   0   0  14        0.03       -0.14      0.53 o 
   1   0  14        3.39        1.77      0.75 o 
   2   0  14       51.14       51.21      1.86 o 
   3   0  14        6.96        7.90      1.11 o 
  -5   1  14       18.07       22.14      2.21 o 
  -4   1  14       64.46       63.60      2.66 o 
  -3   1  14      102.57      128.08      4.15 o 
  -2   1  14       57.89       65.19      2.33 o 
  -1   1  14       16.41       18.54      1.16 o 
   0   1  14        2.71        1.63      0.67 o 
   1   1  14        0.78       -0.18      0.66 o 
   2   1  14        2.84        3.63      0.85 o 
  -4   2  14       19.83       20.93      2.14 o 
  -3   2  14       37.98       36.85      3.66 o 
  -2   2  14       66.01       60.78      3.46 o 
  -1   2  14       77.55       94.68      4.53 o 
   0   2  14       17.85       21.99      1.64 o 
   0  -7  15        1.02        2.53      0.68 o 
   1  -7  15        0.00        0.35      0.57 o 
   2  -7  15        3.37        2.14      0.62 o 
   3  -7  15        0.76        0.28      0.54 o 
  -2  -6  15        2.50        0.07      1.16 o 
  -1  -6  15        0.00        0.22      0.59 o 
   0  -6  15        0.30       -0.53      0.53 o 
   1  -6  15       19.35       20.15      1.07 o 
   2  -6  15       13.60       11.46      1.05 o 
   3  -6  15        2.57        2.80      0.78 o 
   4  -6  15        2.40        2.76      0.67 o 
  -3  -5  15        5.82        7.70      2.70 o 
  -2  -5  15        5.03        3.58      0.77 o 
  -1  -5  15       26.32       23.91      1.15 o 
   0  -5  15        8.34       10.96      0.86 o 
   1  -5  15        7.03        6.03      0.74 o 
   2  -5  15       39.61       44.98      1.81 o 
   3  -5  15       35.39       35.69      1.42 o 
   4  -5  15        5.18        6.93      0.82 o 
  -4  -4  15        0.49        0.59      1.34 o 
  -3  -4  15        3.45        1.63      0.72 o 
  -2  -4  15        0.52       -0.53      0.53 o 
  -1  -4  15        0.07       -0.26      0.51 o 
   0  -4  15        6.79        9.45      0.99 o 
   1  -4  15       19.26       22.68      1.12 o 
   2  -4  15       12.74       14.00      0.96 o 
   3  -4  15       28.29       36.16      1.45 o 
   4  -4  15       41.53       43.40      3.12 o 
  -4  -3  15       11.75       12.16      1.27 o 
  -3  -3  15       46.97       46.10      1.82 o 
  -2  -3  15        1.90        1.02      0.66 o 
  -1  -3  15       12.90       11.16      1.05 o 
   0  -3  15       19.24       22.14      1.57 o 
   1  -3  15        1.64        1.57      0.60 o 
   2  -3  15        7.91        9.62      0.91 o 
   3  -3  15       78.89       84.69      2.95 o 
   4  -3  15       47.96       58.09      2.45 o 
  -5  -2  15        0.31       -0.19      1.27 o 
  -3  -2  15       11.51        9.18      1.18 o 
  -2  -2  15        8.11       10.14      1.11 o 
  -1  -2  15        4.48        7.05      0.70 o 
   0  -2  15        1.16       -0.08      0.55 o 
   1  -2  15        0.30        0.82      0.68 o 
   2  -2  15       23.28       22.31      1.43 o 
   3  -2  15       15.43       15.47      2.26 o 
  -5  -1  15        3.81        4.08      1.11 o 
  -4  -1  15        0.03       -0.56      0.80 o 
  -3  -1  15        0.15       -0.57      0.57 o 
  -2  -1  15       39.81       42.66      1.86 o 
  -1  -1  15        8.33        9.14      0.87 o 
   0  -1  15       22.35       24.54      1.21 o 
   1  -1  15        1.90        1.20      0.78 o 
   2  -1  15       13.47       16.66      1.23 o 
   3  -1  15        0.55        0.24      0.95 o 
  -4   0  15       16.44       19.47      1.95 o 
  -3   0  15       35.55       34.43      2.13 o 
  -2   0  15       14.79       17.38      1.10 o 
  -1   0  15        2.51        5.12      0.77 o 
   0   0  15       11.58       13.58      1.02 o 
   1   0  15        1.56        1.98      0.71 o 
   2   0  15       12.42       11.96      1.24 o 
  -3   1  15       44.97       57.07      3.32 o 
  -2   1  15        8.28        9.37      1.44 o 
  -1   1  15       75.27       84.06      4.47 o 
   0   1  15       14.19       17.69      1.56 o 
  -1  -6  16        7.48       10.36      0.94 o 
   0  -6  16       26.73       33.54      1.42 o 
   1  -6  16       55.93       54.53      1.79 o 
   2  -6  16        8.57       11.70      0.95 o 
  -2  -5  16       11.14       10.57      1.05 o 
  -1  -5  16        6.29        6.97      0.82 o 
   0  -5  16       24.35       30.61      1.98 o 
   1  -5  16       61.97       69.85      2.08 o 
   2  -5  16       19.02       21.98      1.76 o 
  -3  -4  16        0.00       -0.01      0.67 o 
  -2  -4  16        4.82        3.94      0.75 o 
  -1  -4  16        0.37       -0.11      0.58 o 
   0  -4  16       43.28       47.72      2.05 o 
   1  -4  16       16.48       15.07      1.03 o 
   2  -4  16       46.49       59.01      2.91 o 
  -3  -3  16        3.01        2.25      1.05 o 
  -2  -3  16        0.13       -0.67      0.67 o 
  -1  -3  16        8.35        8.27      0.91 o 
   0  -3  16       69.59       73.17      2.14 o 
   1  -3  16        4.92        4.88      0.79 o 
   2  -3  16       12.67       11.60      1.00 o 
  -3  -2  16        2.73        3.50      0.83 o 
  -2  -2  16       40.28       42.02      1.79 o 
  -1  -2  16        5.72        5.30      0.85 o 
   0  -2  16        7.47        8.14      0.87 o 
   1  -2  16        1.69        0.75      0.97 o 
   2  -2  16        2.84        1.53      0.76 o 
  -3  -1  16       27.60       34.57      1.67 o 
  -2  -1  16        4.69        4.96      0.82 o 
  -1  -1  16        5.76        9.21      0.92 o 
   0  -1  16       21.43       22.31      1.38 o 
                                                 
